# Supplementary material for: Thiol redox switches regulate the oligomeric state of cyanobacterial Rre1, RpaA and RpaB response regulators
Source: FEBS Lett. 2022 Apr 11;596(12):1533–43. doi: 10.1002/1873-3468.14340 (PMC9321951; doi:10.1002/1873-3468.14340)
Supplement: Supplementary file 2 — Data S1. Datasets used to plot Fig. 2E,F and Fig. 3B,D,F. [file FEB2-596-1533-s001.xlsx]

## Sheet: Redox titration 
		Rre1						RpaA					RpaB
		% reduced cysteines						% reduced cysteines					% reduced cysteines
	SHE (mV)	Replicate 1	Replicate 2	Replicate 3			SHE (mV)	Replicate 1	Replicate 2			SHE (mV)	Replicate 1	Replicate 2
	-240	22.8505	11.3134	42.4263			-229.8	27	26			-220	26.1784	23.8358
	-250	24.4115	11.4971	41.7525			-239.9	34	25			-230	24.6708	29.5504
	-260	28.1796	12.0826	38.9974			-249.9	43	29			-240	27.7532	21.4549
	-270	30.3499	16.2806	34.1532			-259.9	31	26			-250	28.829	27.4016
	-280	31.5326	21.0708	47.6531			-269.9	22	22			-260	27.7838	26.2883
	-290	71.9911	38.9323	67.333			-280	35	31			-270	30.4824	37.9028
	-300	85.5986	60.6655	74.6364			-290	50	47			-280	31.6422	39.9674
	-310	92.6188	70.0422	82.8139			-300	58	59			-290	32.9429	56.4963
	-320	103.203	107.845	103.931			-310	79	81			-300	55.07	65.2759
	-330	101.194	107.154	101.252			-320	87	94			-310	86.7236	83.2923
	-343	96.4588	109.85	106.852			-330	85	76			-320	84.6267	106.598
	-350	107.016	106.511	88.4395			-342.8	92	95			-330	87.2278	99.171
	-360	95.0398	99.9699	91.8167			-350	100	99			-343	85.4555	104.666
	-370	100	100	100			-360	92	100			-350	96.2029	100.6
	-380	94.1395	103.684	98.5992			-370	92	100			-360	90.3395	106.397
												-370	88.8592	103.562
												-380	97.6448	108.668
												-390	100	100
												-400	94.0328	102.653

## Sheet: Rre1 SEC
Ve/V0	H2O2		Ve/V0	DTT
0.00548585	-8.17753e-06		0.00369592	-1.63028e-06
0.00556882	-3.38437e-05		0.00385863	-6.15735e-06
0.00565192	-2.27514e-05		0.00402134	-5.88788e-06
0.00573501	-1.72457e-05		0.00418405	-4.78306e-06		Peak	Ve (mL)	Vo (mL)	Ve/Vo	Calculated MW (kDa)	Predicted MW of monomer Rre1-MBP	Oligomeric state	Oligomeric state
0.00581799	-2.39254e-05		0.00434676	-2.02101e-06		DTT	13.3	8.34	1.59472	104.782	75	1.39709	Monomer
0.00590108	-3.8904e-05		0.00450947	-4.29802e-06
0.00598405	-4.47335e-05		0.00467218	-9.21581e-06		H2O2 peak1	10.91	8.34	1.30815	297.205	75	3.96274	Tetramer (dimer of dimer)
0.00606715	-2.57876e-05		0.00483489	-1.09e-05		H2O2 peak2	11.71	8.34	1.40408	209.653	75	2.79538	Trimer
0.00615024	-2.71235e-05		0.0049976	-1.40528e-05		H2O2 peak3	13.32	8.34	1.59712	103.872	75	1.38495	Monomer
0.00623321	-4.82555e-05		0.00516031	9.53917e-06
0.00631631	-5.28706e-05		0.00532302	2.91969e-05
0.0063994	-5.28706e-05		0.00548585	1.85933e-05
0.00648237	-6.29508e-05		0.00564844	3.0396e-05
0.00656547	-2.65972e-05		0.00581115	4.06088e-05
0.00664856	-1.61931e-05		0.00597386	3.56506e-05
0.00673153	-3.84587e-06		0.00613657	4.55401e-05
0.00681463	3.48152e-06		0.00629928	5.8003e-05
0.0068976	-1.85007e-05		0.00646211	5.85554e-05
0.0069807	-4.02804e-05		0.00662482	6.04686e-05
0.00706379	-4.76888e-05		0.00678741	5.46751e-05
0.00714676	-5.50162e-05		0.00695012	5.02289e-05
0.00722986	-6.16959e-05		0.00711283	5.52949e-05
0.00731283	-7.29501e-05		0.00727554	6.10615e-05
0.00739592	-7.9144e-05		0.00743837	6.6114e-05
0.00747902	-5.67569e-05		0.00760108	6.44029e-05
0.00756199	-4.35595e-05		0.00776367	6.14253e-05
0.00764508	-5.27491e-05		0.00792638	6.34058e-05
0.00772806	-4.39644e-05		0.00808909	6.22876e-05
0.00781115	-4.05638e-05		0.0082518	4.82348e-05
0.00789424	-5.07655e-05		0.00841463	3.83588e-05
0.00797722	-5.74856e-05		0.00857734	3.19454e-05
0.00806031	-6.07647e-05		0.00874005	2.32955e-05
0.00814329	-6.99948e-05		0.00890264	3.30772e-05
0.00822638	-5.82548e-05		0.00906535	5.7774e-05
0.00830947	-3.01192e-05		0.00922806	5.27619e-05
0.00839245	-4.01995e-05		0.00939089	4.21179e-05
0.00847554	-6.41248e-05		0.0095536	3.55698e-05
0.00855851	-8.63499e-05		0.00971631	3.12987e-05
0.00864161	-7.16951e-05		0.0098789	3.40742e-05
0.0087247	-7.93059e-05		0.0100416	3.88977e-05
0.00880767	-0.000110802		0.0102043	3.35757e-05
0.00889077	-6.5987e-05		0.0103671	2.74992e-05
0.00897386	-4.69196e-05		0.0105299	2.83211e-05
0.00905683	-6.56227e-05		0.0106926	9.02718e-07
0.00913993	-8.91027e-05		0.0108553	-1.13177e-06
0.00922302	-6.15339e-05		0.0110179	3.3414e-06
0.009306	-4.07257e-05		0.0111806	1.67744e-05
0.00938909	-4.46526e-05		0.0113434	2.13688e-05
0.00947206	-3.14552e-05		0.0115061	1.04958e-05
0.00955516	-2.97549e-05		0.0116688	6.11693e-06
0.00963825	-1.93103e-05		0.0118315	6.02261e-06
0.00972122	-2.33586e-05		0.0119941	1.21395e-05
0.00980432	-1.09304e-05		0.0121568	5.79356e-07
0.00988729	-3.40056e-05		0.0123197	1.15467e-05
0.00997038	-3.0686e-05		0.0124824	1.24898e-05
0.0100535	-2.29538e-05		0.0126451	1.04554e-05
0.0101365	-1.1902e-05		0.0128078	2.75666e-05
0.0102195	-1.57883e-06		0.0129705	3.8022e-05
0.0103025	1.31569e-05		0.0131331	2.76474e-05
0.0103856	3.25482e-05		0.0132959	1.04149e-05
0.0104687	4.09282e-05		0.0134586	2.03718e-05
0.0105517	2.64758e-05		0.0136213	2.79304e-05
0.0106348	8.2585e-06		0.0137841	2.4818e-05
0.0107177	2.12535e-05		0.0139468	2.45485e-05
0.0108008	8.70381e-06		0.0141095	4.14981e-05
0.0108839	6.63919e-06		0.0142722	3.34275e-05
0.0109669	3.62726e-05		0.0144349	3.38048e-05
0.01105	2.17798e-05		0.0145976	3.05846e-05
0.011133	1.174e-06		0.0147603	4.49069e-05
0.0112161	-1.93913e-05		0.014923	5.05387e-05
0.0112992	-5.32754e-05		0.0150857	4.37347e-05
0.0113821	-6.2627e-05		0.0152484	4.00834e-05
0.0114652	-6.01575e-05		0.0154112	4.33844e-05
0.0115483	-3.49772e-05		0.0155739	5.52544e-05
0.0116313	-3.24268e-05		0.0157366	4.6618e-05
0.0117144	-2.26704e-05		0.0158993	2.77283e-05
0.0117975	-2.36015e-05		0.016062	3.70384e-05
0.0118805	-4.80531e-05		0.0162247	3.4209e-05
0.0119635	-6.16554e-05		0.0163874	1.59121e-05
0.0120465	-4.42477e-05		0.0165501	8.62298e-06
0.0121296	-2.30347e-05		0.0167128	1.3406e-05
0.0122127	-8.05609e-06		0.0168755	1.37159e-05
0.0122957	-6.15339e-06		0.0170382	2.22985e-05
0.0123788	1.53835e-06		0.017201	3.37778e-05
0.0124618	2.14559e-05		0.0173637	4.56075e-05
0.0125448	4.38429e-05		0.0175264	6.08594e-05
0.0126279	4.38024e-05		0.0176891	5.22768e-05
0.0127109	5.42875e-05		0.0178518	5.78413e-05
0.012794	9.13293e-05		0.0180145	5.78009e-05
0.012877	0.000105296		0.0181772	5.34086e-05
0.0129601	7.16951e-05		0.0183399	5.62649e-05
0.0130432	7.20595e-05		0.0185026	5.61706e-05
0.0131261	7.51766e-05		0.0186653	5.44191e-05
0.0132092	5.37207e-05		0.0188281	3.97061e-05
0.0132922	5.27491e-05		0.0189908	2.75935e-05
0.0133753	7.32335e-05		0.0191535	2.55052e-05
0.0134584	0.00011404		0.0193162	3.07463e-05
0.0135414	7.36788e-05		0.0194789	3.05846e-05
0.0136245	3.97946e-05		0.0196416	1.95499e-05
0.0137076	3.8904e-05		0.0198043	1.46591e-05
0.0137905	4.66767e-05		0.019967	6.29208e-06
0.0138736	5.27491e-05		0.0201297	2.96415e-07
0.0139566	5.35993e-05		0.0202924	1.22339e-05
0.0140397	5.67974e-05		0.0204552	3.10966e-05
0.0141228	8.31922e-05		0.0206179	4.82752e-05
0.0142058	0.000115821		0.0207806	5.21017e-05
0.0142888	0.000122137		0.0209433	5.71542e-05
0.0143719	0.000117522		0.021106	6.22606e-05
0.0144549	0.000119789		0.0212687	6.89299e-05
0.014538	0.000109506		0.0214314	6.51304e-05
0.014621	8.57831e-05		0.0215941	7.36322e-05
0.0147041	7.89011e-05		0.0217568	9.62944e-05
0.0147872	8.01965e-05		0.0219195	9.1188e-05
0.0148701	9.45679e-05		0.0220823	8.28614e-05
0.0149532	0.000107563		0.022245	8.14467e-05
0.0150362	0.000117238		0.0224077	8.49633e-05
0.0151193	0.000109709		0.0225704	8.41279e-05
0.0152024	9.9183e-05		0.0227331	8.63915e-05
0.0152854	0.000119789		0.0228958	0.000104729
0.0153685	0.000158126		0.0230585	0.000112341
0.0154514	0.00019282		0.0232212	0.000117151
0.0155345	0.000216664		0.0233839	0.000113311
0.0156176	0.000229416		0.0235466	0.0001199
0.0157006	0.000218122		0.0237094	0.000132457
0.0157837	0.00020039		0.0238721	0.000139423
0.0158668	0.000199297		0.0240348	0.000138426
0.0159498	0.000197151		0.0241975	0.000141942
0.0160329	0.000203062		0.0243602	0.000149407
0.0161158	0.000207434		0.0245229	0.000158878
0.0161989	0.000201766		0.0246856	0.000156211
0.016282	0.000193387		0.0248483	0.000157612
0.016365	0.000211928		0.025011	0.000147534
0.0164481	0.000231157		0.0251737	0.000157814
0.0165311	0.000237715		0.0253365	0.000145648
0.0166141	0.000221198		0.0254992	0.000131905
0.0166972	0.000185857		0.0256619	0.000123686
0.0167802	0.000160676		0.0258246	0.00010648
0.0168633	0.000158369		0.0259873	0.000116289
0.0169464	0.000159462		0.02615	0.000122109
0.0170294	9.96688e-05		0.0263127	0.000135138
0.0171125	0.000120436		0.0264754	0.000149407
0.0171954	0.000128169		0.0266381	0.000163554
0.0172785	0.000119262		0.0268008	0.000183872
0.0173616	0.000124809		0.0269635	0.000194677
0.0174446	0.0001006		0.0271263	0.000220937
0.0175277	8.10467e-05		0.027289	0.000242414
0.0176107	6.96305e-05		0.0274517	0.000275316
0.0176938	6.06028e-05		0.0276144	0.000336
0.0177769	0.000106713		0.0277771	0.000383965
0.0178598	0.000120598		0.0279398	0.000453461
0.0179429	0.000112218		0.0281025	0.00053542
0.018026	0.000125011		0.0282652	0.000593463
0.018109	0.000118898		0.0284279	0.000646535
0.0181921	0.000137399		0.0285906	0.000715088
0.0182751	0.000158733		0.0287534	0.000817917
0.0183582	0.000156061		0.0289161	0.000899633
0.0184412	0.000170149		0.0290788	0.000982144
0.0185242	0.000169664		0.0292415	0.00104909
0.0186073	0.00016602		0.0294042	0.00113385
0.0186903	0.000143066		0.0295669	0.00122795
0.0187734	0.000129059		0.0297296	0.00131005
0.0188565	0.000132743		0.0298923	0.00140216
0.0189394	0.00015177		0.030055	0.00149384
0.0190225	0.00015347		0.0302177	0.00157313
0.0191055	0.000161203		0.0303805	0.00163938
0.0191886	0.00016351		0.0305432	0.00172112
0.0192717	0.000184399		0.0307059	0.00179303
0.0193547	0.000198852		0.0308686	0.00185119
0.0194378	0.0002012		0.0310313	0.00190907
0.0195209	0.000172335		0.0311941	0.00195622
0.0196038	0.000127804		0.0313567	0.00199743
0.0196869	0.000113473		0.0315194	0.00201949
0.0197699	0.000122542		0.0316821	0.00203978
0.019853	0.000129667		0.0318448	0.00206033
0.0199361	0.000145414		0.0320076	0.00207278
0.0200191	0.000146548		0.0321704	0.00208543
0.0201022	0.000128128		0.032333	0.00209617
0.0201851	0.000151527		0.0324957	0.00210285
0.0202682	0.000164279		0.0326584	0.00209189
0.0203513	0.000146588		0.0328211	0.002078
0.0204343	0.00014505		0.0329838	0.00207732
0.0205174	0.00015173		0.0331466	0.00206271
0.0206005	0.000164482		0.0333094	0.00205207
0.0206835	0.000165656		0.0334719	0.00204282
0.0207665	0.000176829		0.0336347	0.00202664
0.0208495	0.000200471		0.0337974	0.00202321
0.0209326	0.000199095		0.0339601	0.00202319
0.0210157	0.000205653		0.0341229	0.00201124
0.0210987	0.000209175		0.0342856	0.0020081
0.0211818	0.000229416		0.0344482	0.00200638
0.0212647	0.000236055		0.0346109	0.00199999
0.0213478	0.000239618		0.0347736	0.00200715
0.0214309	0.00023808		0.0349363	0.00201041
0.0215139	0.000225773		0.0350992	0.00201603
0.021597	0.000236744		0.0352619	0.00203343
0.02168	0.000251763		0.0354246	0.00205835
0.0217631	0.000273947		0.0355872	0.0020769
0.0218462	0.000287995		0.0357499	0.002076
0.0219291	0.000251722		0.0359126	0.00209617
0.0220122	0.000247593		0.0360754	0.00210657
0.0220953	0.000248969		0.0362381	0.00210007
0.0221783	0.000245812		0.0364008	0.00211174
0.0222614	0.000261479		0.0365634	0.00211081
0.0223444	0.000237634		0.0367261	0.00212092
0.0224275	0.000220834		0.0368888	0.00211643
0.0225106	0.000198568		0.0370517	0.00213027
0.0225935	0.000193265		0.0372144	0.00214071
0.0226766	0.000205491		0.0373771	0.00214844
0.0227597	0.000216664		0.0375398	0.00214893
0.0228427	0.000219781		0.0377024	0.00215973
0.0229258	0.000230347		0.0378651	0.00213963
0.0230088	0.000228404		0.0380279	0.00213543
0.0230918	0.000217838		0.0381906	0.00214905
0.0231749	0.000228242		0.0383534	0.00212849
0.0232579	0.000234517		0.0385161	0.00212657
0.023341	0.000225611		0.0386787	0.00210424
0.023424	0.000197799		0.0388414	0.00208535
0.0235071	0.000163956		0.0390041	0.00207284
0.0235902	0.000147034		0.0391669	0.00205238
0.0236731	0.000147924		0.0393296	0.0020546
0.0237562	0.000162701		0.0394923	0.00203796
0.0238392	0.000157438		0.039655	0.00202826
0.0239223	0.000155778		0.0398176	0.00203785
0.0240054	0.000160879		0.0399803	0.00202302
0.0240884	0.000199864		0.0401432	0.00200277
0.0241715	0.00021128		0.0403059	0.00200184
0.0242544	0.000212373		0.0404686	0.00198125
0.0243375	0.000229254		0.0406313	0.00198823
0.0244206	0.000210065		0.040794	0.00196647
0.0245036	0.000199216		0.0409566	0.00197175
0.0245867	0.000183266		0.0411194	0.00195261
0.0246698	0.000193751		0.0412821	0.00194829
0.0247528	0.000183549		0.0414448	0.00192059
0.0248359	0.00013752		0.0416076	0.00191604
0.0249189	0.000139585		0.0417703	0.00190593
0.0250019	0.000125011		0.0419329	0.0019141
0.025085	0.000136508		0.0420957	0.00189013
0.025168	0.000202495		0.0422584	0.00186414
0.0252511	0.000220955		0.0424211	0.00185852
0.0253342	0.000258038		0.0425838	0.00185926
0.0254171	0.000306212		0.0427465	0.00186612
0.0255002	0.000319733		0.0429092	0.00187512
0.0255832	0.000393291		0.0430719	0.00186453
0.0256663	0.000433328		0.0432347	0.00186118
0.0257494	0.000449117		0.0433974	0.00182004
0.0258324	0.000478912		0.0435601	0.00180583
0.0259155	0.000495267		0.0437228	0.00180067
0.0259984	0.000557854		0.0438855	0.00177968
0.0260815	0.000625622		0.0440482	0.00177233
0.0261646	0.00067825		0.0442109	0.00177059
0.0262476	0.000690921		0.0443736	0.0017618
0.0263307	0.00074035		0.0445363	0.00175688
0.0264137	0.000781886		0.044699	0.0017404
0.0264968	0.000819089		0.0448618	0.00173384
0.0265799	0.000902241		0.0450245	0.00172239
0.0266628	0.0010009		0.0451872	0.00171599
0.0267459	0.00108611		0.0453499	0.00172073
0.0268289	0.00113761		0.0455126	0.00173542
0.026912	0.00119639		0.0456753	0.00173634
0.0269951	0.00125104		0.045838	0.00172546
0.0270782	0.00130314		0.0460007	0.00171477
0.0271612	0.00138014		0.0461634	0.00171693
0.0272442	0.00143111		0.0463261	0.00171906
0.0273272	0.00146171		0.0464888	0.00172387
0.0274103	0.00152066		0.0466516	0.00170801
0.0274934	0.00157571		0.0468143	0.0016947
0.0275764	0.00165385		0.046977	0.00168551
0.0276595	0.00176056		0.0471397	0.00169367
0.0277424	0.00182889		0.0473024	0.00170281
0.0278255	0.00190018		0.0474651	0.00172761
0.0279086	0.00192982		0.0476278	0.00172784
0.0279916	0.00198746		0.0477905	0.00171172
0.0280747	0.0020756		0.0479532	0.00170762
0.0281577	0.00213948		0.0481159	0.00169184
0.0282408	0.00219688		0.0482787	0.00167877
0.0283239	0.0022857		0.0484414	0.00166287
0.0284068	0.00237254		0.0486041	0.00164989
0.0284899	0.00245213		0.0487668	0.00164898
0.0285729	0.00253892		0.0489295	0.00164276
0.028656	0.00259718		0.0490922	0.00163466
0.0287391	0.00267616		0.0492549	0.00162586
0.0288221	0.00273972		0.0494176	0.00161184
0.0289052	0.00276206		0.0495803	0.00159807
0.0289881	0.00285509		0.049743	0.00159741
0.0290712	0.00291954		0.0499058	0.00159668
0.0291543	0.00297646		0.0500685	0.00159838
0.0292373	0.00303459		0.0502312	0.00159855
0.0293204	0.00307536		0.0503939	0.0015875
0.0294034	0.00307374		0.0505566	0.0015909
0.0294865	0.00310495		0.0507193	0.00160096
0.0295695	0.00315033		0.050882	0.00160491
0.0296526	0.00321065		0.0510447	0.00158781
0.0297356	0.00323725		0.0512074	0.00156915
0.0298187	0.00326721		0.0513701	0.00155837
0.0299017	0.00332741		0.0515329	0.00153504
0.0299848	0.00336898		0.0516956	0.00153106
0.0300679	0.00338449		0.0518583	0.00153313
0.0301508	0.00339246		0.052021	0.00152047
0.0302339	0.00339975		0.0521837	0.00152285
0.0303169	0.00343282		0.0523464	0.00153016
0.0304	0.00348541		0.0525091	0.00153803
0.0304831	0.00353767		0.0526718	0.00153261
0.0305661	0.0035718		0.0528345	0.0015356
0.0306492	0.003592		0.0529972	0.00153993
0.0307321	0.00360961		0.05316	0.00153994
0.0308152	0.0035988		0.0533227	0.00152429
0.0308983	0.00358961		0.0534854	0.00151215
0.0309813	0.00359795		0.0536481	0.0015058
0.0310644	0.00361876		0.0538108	0.00149933
0.0311474	0.00363281		0.0539735	0.00150424
0.0312305	0.00364718		0.0541362	0.00149397
0.0313135	0.00367916		0.0542989	0.00147395
0.0313965	0.00371353		0.0544616	0.00147426
0.0314796	0.00375559		0.0546243	0.0014617
0.0315626	0.00379093		0.0547871	0.00145998
0.0316457	0.00380438		0.0549498	0.00145261
0.0317288	0.0038162		0.0551125	0.00146127
0.0318118	0.00380498		0.0552752	0.00147794
0.0318948	0.00380045		0.0554379	0.00148158
0.0319778	0.00384964		0.0556006	0.00149921
0.0320609	0.00389817		0.0557633	0.001481
0.032144	0.00394121		0.055926	0.0014821
0.0322271	0.00393886		0.0560887	0.00149319
0.0323101	0.00392121		0.0562514	0.00148822
0.0323932	0.00391105		0.0564141	0.00148589
0.0324761	0.00386915		0.0565769	0.00147961
0.0325592	0.00382328		0.0567396	0.00148065
0.0326423	0.00379632		0.0569023	0.00147844
0.0327253	0.00378332		0.057065	0.00147472
0.0328084	0.00380599		0.0572277	0.00148027
0.0328914	0.00384004		0.0573904	0.00149663
0.0329745	0.00386498		0.0575531	0.001502
0.0330576	0.0038819		0.0577158	0.00149632
0.0331405	0.00388939		0.0578787	0.00149012
0.0332236	0.00389591		0.0580412	0.00147604
0.0333066	0.00390166		0.058204	0.00146519
0.0333897	0.00388882		0.0583667	0.00148167
0.0334728	0.00387052		0.0585294	0.00145743
0.0335558	0.0038685		0.0586921	0.00145243
0.0336388	0.00389271		0.0588548	0.00142615
0.0337218	0.00388862		0.0590175	0.00143221
0.0338049	0.00388433		0.0591802	0.00143492
0.033888	0.00387805		0.0593429	0.0014122
0.033971	0.00385542		0.0595056	0.00139531
0.0340541	0.00386413		0.0596683	0.00139122
0.0341371	0.00387469		0.0598311	0.00139931
0.0342201	0.00389643		0.0599939	0.00138962
0.0343032	0.00393194		0.0601565	0.00138082
0.0343862	0.00395436		0.0603192	0.00137441
0.0344693	0.00395364		0.0604819	0.0013712
0.0345524	0.00397501		0.0606446	0.00137648
0.0346354	0.00400707		0.0608073	0.00138845
0.0347185	0.00400906		0.0609701	0.00138109
0.0348016	0.00403606		0.0611327	0.00137997
0.0348845	0.00403286		0.0612954	0.00139777
0.0349676	0.00404496		0.0614582	0.00139836
0.0350506	0.00405537		0.0616209	0.00140782
0.0351337	0.00408108		0.0617836	0.00142163
0.0352168	0.00408852		0.0619464	0.00142879
0.0352998	0.00409869		0.0621091	0.00142927
0.0353829	0.0041001		0.0622717	0.00141863
0.0354658	0.00411039		0.0624344	0.00141393
0.0355489	0.00409601		0.0625971	0.00142958
0.035632	0.00410719		0.0627598	0.00144355
0.035715	0.00412682		0.0629227	0.00145577
0.0357981	0.00412577		0.0630854	0.00144536
0.0358811	0.00413856		0.063248	0.00144041
0.0359641	0.00418981		0.0634107	0.00143181
0.0360472	0.0042292		0.0635734	0.00142884
0.0361302	0.00421928		0.0637361	0.00143468
0.0362133	0.00422499		0.0638989	0.0014395
0.0362963	0.00420171		0.0640616	0.0014423
0.0363794	0.0041952		0.0642243	0.00142854
0.0364625	0.00421248		0.0643869	0.0014125
0.0365454	0.00422621		0.0645496	0.00141781
0.0366285	0.00421009		0.0647124	0.00142248
0.0367116	0.00420402		0.0648752	0.00141804
0.0367946	0.00419678		0.0650379	0.00141279
0.0368777	0.00422714		0.0652006	0.00140687
0.0369607	0.00419678		0.0653633	0.00140285
0.0370438	0.00415467		0.0655259	0.00141022
0.0371269	0.00413909		0.0656886	0.00141026
0.0372098	0.00414022		0.0658514	0.0013899
0.0372929	0.00417419		0.0660141	0.00139703
0.037376	0.00419151		0.0661769	0.00139137
0.037459	0.00417985		0.0663396	0.00138667
0.0375421	0.0042086		0.0665022	0.00139198
0.0376251	0.00422289		0.0666649	0.00138949
0.0377082	0.00426479		0.0668277	0.00138322
0.0377912	0.00429851		0.0669904	0.00137977
0.0378742	0.00433009		0.0671531	0.00137721
0.0379573	0.00432762		0.0673158	0.00137473
0.0380403	0.00430535		0.0674785	0.00137138
0.0381234	0.00433057		0.0676411	0.00137624
0.0382065	0.00436255		0.067804	0.00137915
0.0382894	0.00435992		0.0679667	0.0013847
0.0383725	0.00436365		0.0681294	0.00139012
0.0384555	0.0043866		0.0682921	0.00139659
0.0385386	0.00436713		0.0684548	0.00139923
0.0386217	0.00437458		0.0686174	0.00139896
0.0387047	0.00438964		0.0687802	0.00140072
0.0387878	0.00438024		0.0689429	0.00140295
0.0388709	0.00438834		0.0691056	0.00140032
0.0389538	0.00438547		0.0692683	0.00140375
0.0390369	0.00439818		0.0694311	0.00140588
0.0391199	0.0044117		0.0695938	0.00139497
0.039203	0.004407		0.0697565	0.001372
0.0392861	0.00442595		0.0699192	0.00136257
0.0393691	0.00444959		0.0700819	0.00136234
0.0394522	0.00445008		0.0702446	0.0013618
0.0395351	0.0044802		0.0704073	0.00137351
0.0396182	0.00444716		0.07057	0.00137787
0.0397013	0.00444684		0.0707327	0.00137256
0.0397843	0.00445255		0.0708954	0.00138458
0.0398674	0.00446481		0.0710582	0.00139411
0.0399505	0.00447453		0.0712209	0.00138998
0.0400335	0.00447712		0.0713836	0.00137352
0.0401165	0.00446805		0.0715463	0.00136615
0.0401995	0.00442397		0.071709	0.00137229
0.0402826	0.00441478		0.0718717	0.00137243
0.0403657	0.00440117		0.0720344	0.00136332
0.0404487	0.004397		0.0721971	0.00135718
0.0405318	0.00441401		0.0723598	0.00135397
0.0406147	0.00443214		0.0725225	0.00134521
0.0406978	0.00444251		0.0726853	0.00133618
0.0407809	0.00444858		0.072848	0.00133938
0.0408639	0.00448829		0.0730107	0.00133505
0.040947	0.00452687		0.0731734	0.0013246
0.0410301	0.00453586		0.0733361	0.00131476
0.0411131	0.00456578		0.0734988	0.00132263
0.0411962	0.00459541		0.0736615	0.00131619
0.0412791	0.00460675		0.0738242	0.00133058
0.0413622	0.00459889		0.0739869	0.00133295
0.0414453	0.00456849		0.0741496	0.00134583
0.0415283	0.00456068		0.0743124	0.00134892
0.0416114	0.00458602		0.0744751	0.00134589
0.0416944	0.00459096		0.0746378	0.00134712
0.0417775	0.00459314		0.0748005	0.00135676
0.0418606	0.0045846		0.0749632	0.00136026
0.0419435	0.0045863		0.0751259	0.00135063
0.0420266	0.00457881		0.0752886	0.00135479
0.0421096	0.00458889		0.0754513	0.00136843
0.0421927	0.00461359		0.075614	0.00136075
0.0422758	0.00459832		0.0757767	0.00135454
0.0423588	0.0045623		0.0759394	0.00135722
0.0424418	0.00454606		0.0761022	0.00136017
0.0425249	0.0045491		0.0762649	0.00134959
0.0426079	0.00454655		0.0764276	0.00133792
0.042691	0.00453614		0.0765903	0.00134661
0.042774	0.00451295		0.076753	0.00136314
0.0428571	0.00446141		0.0769157	0.00135258
0.0429402	0.00442838		0.0770784	0.0013611
0.0430231	0.00439951		0.0772411	0.00136057
0.0431062	0.00438615		0.0774038	0.00137128
0.0431892	0.00436462		0.0775665	0.00138361
0.0432723	0.00435199		0.0777293	0.00140684
0.0433554	0.00434251		0.077892	0.00140933
0.0434384	0.0043377		0.0780547	0.0013994
0.0435215	0.00430422		0.0782174	0.00139335
0.0436046	0.00428325		0.0783801	0.00138458
0.0436875	0.0042605		0.0785428	0.00137809
0.0437706	0.00424552		0.0787055	0.00137507
0.0438536	0.00424523		0.0788682	0.00136343
0.0439367	0.00423928		0.0790309	0.00133486
0.0440198	0.00420159		0.0791936	0.00134144
0.0441028	0.00415771		0.0793564	0.00133959
0.0441859	0.00416832		0.0795191	0.00132731
0.0442688	0.00417641		0.0796818	0.00132097
0.0443519	0.00417957		0.0798445	0.00130354
0.044435	0.00419281		0.0800072	0.00130317
0.044518	0.00416989		0.0801699	0.00130968
0.0446011	0.00417099		0.0803326	0.00132025
0.0446841	0.00418576		0.0804953	0.00133535
0.0447671	0.00418192		0.080658	0.001338
0.0448502	0.00417864		0.0808207	0.00132232
0.0449332	0.00417151		0.0809835	0.00132748
0.0450163	0.00414739		0.0811462	0.00132487
0.0450994	0.00412953		0.0813089	0.00133187
0.0451824	0.00411285		0.0814716	0.00132081
0.0452655	0.00408662		0.0816343	0.00129756
0.0453484	0.00407375		0.081797	0.00129614
0.0454315	0.00409472		0.0819597	0.00130701
0.0455146	0.00410002		0.0821224	0.00130429
0.0455976	0.00409642		0.0822851	0.00128465
0.0456807	0.00406804		0.0824478	0.00128125
0.0457638	0.00402173		0.0826106	0.00127325
0.0458468	0.00401144		0.0827733	0.00126507
0.0459299	0.00402274		0.082936	0.00126271
0.0460128	0.00401217		0.0830987	0.00126969
0.0460959	0.00397558		0.0832614	0.00125695
0.046179	0.00393267		0.0834241	0.00125111
0.046262	0.00391943		0.0835868	0.00125481
0.0463451	0.00387631		0.0837495	0.0012781
0.0464281	0.00384664		0.0839122	0.00127797
0.0465112	0.00386089		0.0840749	0.00126956
0.0465942	0.0038553		0.0842376	0.00125633
0.0466772	0.00382138		0.0844004	0.00126079
0.0467603	0.00378701		0.0845631	0.0012525
0.0468433	0.00377142		0.0847258	0.00124478
0.0469264	0.00378608		0.0848885	0.00124791
0.0470095	0.00379952		0.0850512	0.00125316
0.0470924	0.00378065		0.0852139	0.0012391
0.0471755	0.00376146		0.0853766	0.00123146
0.0472585	0.00375276		0.0855393	0.00121676
0.0473416	0.00376248		0.085702	0.00121773
0.0474247	0.0037647		0.0858647	0.00120865
0.0475077	0.00376928		0.0860275	0.0012099
0.0475908	0.00376304		0.0861902	0.00121946
0.0476739	0.00374883		0.0863529	0.00124197
0.0477568	0.0037245		0.0865156	0.00125765
0.0478399	0.00373806		0.0866784	0.00127665
0.047923	0.00372681		0.086841	0.00130332
0.048006	0.00372337		0.0870037	0.00132636
0.0480891	0.00370993		0.0871664	0.00134628
0.0481721	0.0037105		0.0873291	0.0013766
0.0482552	0.00371398		0.0874918	0.0013923
0.0483382	0.00369135		0.0876547	0.0014006
0.0484212	0.00366066		0.0878173	0.00140219
0.0485043	0.00362552		0.08798	0.00142656
0.0485873	0.0036099		0.0881427	0.00145137
0.0486704	0.00359524		0.0883054	0.00148085
0.0487535	0.00357771		0.0884681	0.00149304
0.0488365	0.00355496		0.0886309	0.00150522
0.0489195	0.00353452		0.0887936	0.00152161
0.0490025	0.00351274		0.0889562	0.00153442
0.0490856	0.00349059		0.0891189	0.00154544
0.0491687	0.00349618		0.0892817	0.00157084
0.0492517	0.00346756		0.0894444	0.00159502
0.0493348	0.00345513		0.0896072	0.00160999
0.0494177	0.00347347		0.0897699	0.0016176
0.0495008	0.00347063		0.0899326	0.001631
0.0495839	0.00344533		0.0900952	0.00165435
0.0496669	0.00342003		0.0902579	0.00166355
0.04975	0.00338667		0.0904206	0.0016508
0.049833	0.00340149		0.0905835	0.0016336
0.0499161	0.00343663		0.0907462	0.00161923
0.0499992	0.00343788		0.0909089	0.00160767
0.0500821	0.00339607		0.0910715	0.00158986
0.0501652	0.00337696		0.0912342	0.00158459
0.0502483	0.00339186		0.0913969	0.00158019
0.0503313	0.00340582		0.0915597	0.00158183
0.0504144	0.00338352		0.0917224	0.0015886
0.0504975	0.00337465		0.0918851	0.00160445
0.0505805	0.00337425		0.0920478	0.00162709
0.0506635	0.00337461		0.0922104	0.001638
0.0507465	0.00335947		0.0923731	0.00162902
0.0508296	0.00336939		0.0925359	0.00161476
0.0509127	0.00339801		0.0926987	0.00160643
0.0509957	0.00340133		0.0928614	0.00159442
0.0510788	0.00338684		0.0930241	0.00158948
0.0511618	0.0033653		0.0931867	0.00159886
0.0512448	0.00336562		0.0933494	0.00159401
0.0513279	0.00337692		0.0935121	0.00159324
0.0514109	0.00338841		0.0936749	0.00160387
0.051494	0.00337659		0.0938376	0.00161604
0.051577	0.00339218		0.0940004	0.00161301
0.0516601	0.0033774		0.0941631	0.00159572
0.0517432	0.00336376		0.0943257	0.0015944
0.0518261	0.00337271		0.0944884	0.00161367
0.0519092	0.00340789		0.0946512	0.00163838
0.0519922	0.00336801		0.0948139	0.00164683
0.0520753	0.0033617		0.0949766	0.0016509
0.0521584	0.00337922		0.0951393	0.00166424
0.0522414	0.00338226		0.0953019	0.00166989
0.0523245	0.00340627		0.0954646	0.00165777
0.0524074	0.00337967		0.0956275	0.00164809
0.0524905	0.0033955		0.0957902	0.00164442
0.0525736	0.00341048		0.0959529	0.00162757
0.0526566	0.00344792		0.0961156	0.00160063
0.0527397	0.00344643		0.0962783	0.00157752
0.0528228	0.00345736		0.0964409	0.00156833
0.0529058	0.0034457		0.0966037	0.0015752
0.0529888	0.0034187		0.0967664	0.00158702
0.0530719	0.00342303		0.0969291	0.00159951
0.0531549	0.00342618		0.0970918	0.00159789
0.053238	0.00341432		0.0972546	0.00157902
0.053321	0.00341776		0.0974173	0.00157887
0.0534041	0.00342343		0.09758	0.00157912
0.0534872	0.0034321		0.0977427	0.00157111
0.0535701	0.00340582		0.0979054	0.00156967
0.0536532	0.00341505		0.0980681	0.0015657
0.0537362	0.00342007		0.0982308	0.00158044
0.0538193	0.00341036		0.0983935	0.00159326
0.0539024	0.0034144		0.0985562	0.0015861
0.0539854	0.00341602		0.0987189	0.0015776
0.0540685	0.0033857		0.0988817	0.00156964
0.0541514	0.00340574		0.0990444	0.00157434
0.0542345	0.00343193		0.0992071	0.0015656
0.0543176	0.0034276		0.0993698	0.00155903
0.0544006	0.00340922		0.0995325	0.00156969
0.0544837	0.00341594		0.0996952	0.00157605
0.0545667	0.00343335		0.0998579	0.00157187
0.0546498	0.0034357		0.100021	0.0015691
0.0547329	0.00343428		0.100183	0.00157976
0.0548158	0.00337922		0.100346	0.0015909
0.0548989	0.00339513		0.100509	0.00158364
0.0549819	0.00343922		0.100671	0.00157604
0.055065	0.00340728		0.100834	0.00158051
0.0551481	0.0034074		0.100997	0.00158447
0.0552311	0.00339894		0.10116	0.00159699
0.0553141	0.00340473		0.101322	0.00160007
0.0553972	0.00340817		0.101485	0.00159346
0.0554802	0.00341141		0.101648	0.00157736
0.0555633	0.00341728		0.10181	0.00156002
0.0556464	0.00342554		0.101973	0.00155061
0.0557294	0.00342444		0.102136	0.0015587
0.0558125	0.00341246		0.102299	0.00153069
0.0558954	0.00341234		0.102461	0.00153155
0.0559785	0.00340509		0.102624	0.00153168
0.0560616	0.00337862		0.102787	0.00153411
0.0561446	0.00337696		0.102949	0.00153416
0.0562277	0.00339254		0.103112	0.00153547
0.0563107	0.00339473		0.103275	0.00153866
0.0563938	0.00339918		0.103438	0.00153145
0.0564769	0.00340412		0.1036	0.00152287
0.0565598	0.0034093		0.103763	0.00151794
0.0566429	0.00341125		0.103926	0.00151759
0.0567259	0.00338696		0.104088	0.00150568
0.056809	0.00335708		0.104251	0.00149688
0.0568921	0.00331146		0.104414	0.00148226
0.0569751	0.00329789		0.104576	0.0015023
0.0570582	0.0033		0.104739	0.00150623
0.0571411	0.0033085		0.104902	0.00150169
0.0572242	0.00331028		0.105065	0.00150202
0.0573073	0.00328555		0.105227	0.00149099
0.0573903	0.0032762		0.10539	0.00150065
0.0574734	0.00327502		0.105553	0.00150172
0.0575565	0.00326887		0.105715	0.00151669
0.0576394	0.00327854		0.105878	0.00153903
0.0577225	0.00328919		0.106041	0.00154063
0.0578055	0.00331166		0.106204	0.00153408
0.0578886	0.00331737		0.106366	0.00152858
0.0579717	0.00332388		0.106529	0.00153304
0.0580547	0.00333656		0.106692	0.00151992
0.0581378	0.0033417		0.106854	0.0015228
0.0582209	0.00335708		0.107017	0.00152031
0.0583038	0.00334587		0.10718	0.00153352
0.0583869	0.00331393		0.107343	0.00154473
0.0584699	0.00330251		0.107505	0.00154429
0.058553	0.00329814		0.107668	0.0015477
0.0586361	0.00329713		0.107831	0.00154258
0.0587191	0.00328749		0.107993	0.00153936
0.0588022	0.00328927		0.108156	0.00154756
0.0588851	0.0032953		0.108319	0.00153843
0.0589682	0.00328745		0.108482	0.00154514
0.0590513	0.00328417		0.108644	0.00155007
0.0591343	0.00325705		0.108807	0.0015574
0.0592174	0.0032298		0.10897	0.00155759
0.0593004	0.00323361		0.109132	0.00155284
0.0593835	0.00324887		0.109295	0.00155385
0.0594665	0.00324134		0.109458	0.00156243
0.0595495	0.00321106		0.109621	0.00156073
0.0596326	0.00308783		0.109783	0.00155538
0.0597157	0.00307419		0.109946	0.00154688
0.0597987	0.00307378		0.110109	0.00154019
0.0598818	0.00308528		0.110271	0.00154944
0.0599647	0.00313677		0.110434	0.00154706
0.0600478	0.00316288		0.110597	0.00152678
0.0601309	0.00316236		0.110759	0.00153585
0.0602139	0.00315633		0.110922	0.00153959
0.060297	0.00315175		0.111085	0.0015561
0.06038	0.00314147		0.111248	0.00153443
0.0604631	0.0031258		0.11141	0.00152582
0.0605462	0.00310965		0.111573	0.00153476
0.0606291	0.00311503		0.111736	0.00152286
0.0607122	0.00308232		0.111898	0.0015304
0.0607953	0.00307091		0.112061	0.00153389
0.0608783	0.00303399		0.112224	0.00153036
0.0609614	0.00297699		0.112387	0.00154411
0.0610444	0.00295152		0.112549	0.00154703
0.0611275	0.00294185		0.112712	0.00153294
0.0612106	0.00293659		0.112875	0.00152743
0.0612935	0.00294553		0.113037	0.0015092
0.0613766	0.00294727		0.1132	0.00150088
0.0614596	0.00293565		0.113363	0.0015127
0.0615427	0.00291278		0.113526	0.0015091
0.0616258	0.00289946		0.113688	0.00151457
0.0617088	0.00289477		0.113851	0.00152791
0.0617918	0.00289311		0.114014	0.0015501
0.0618749	0.00287878		0.114176	0.00156252
0.0619579	0.00286623		0.114339	0.00155755
0.062041	0.00285829		0.114502	0.00157495
0.062124	0.00285032		0.114665	0.0015906
0.0622071	0.00286829		0.114827	0.00160071
0.0622902	0.00288667		0.11499	0.00160204
0.0623731	0.0028691		0.115153	0.0015905
0.0624562	0.00287497		0.115315	0.00158985
0.0625392	0.00288788		0.115478	0.00159036
0.0626223	0.00286809		0.115641	0.00158016
0.0627054	0.00283376		0.115803	0.00157473
0.0627884	0.00285534		0.115966	0.00157542
0.0628715	0.00287756		0.116129	0.00157571
0.0629544	0.00284829		0.116292	0.00158539
0.0630375	0.0028023		0.116454	0.00156587
0.0631206	0.00278461		0.116617	0.00157263
0.0632036	0.00278676		0.11678	0.0015733
0.0632867	0.00278903		0.116942	0.00157907
0.0633698	0.00279542		0.117105	0.00159734
0.0634528	0.00278611		0.117268	0.00161864
0.0635359	0.00277712		0.117431	0.00161177
0.0636188	0.00279247		0.117593	0.00158516
0.0637019	0.00277384		0.117756	0.00156909
0.063785	0.00271956		0.117919	0.00156034
0.063868	0.00268677		0.118081	0.00154518
0.0639511	0.00264612		0.118244	0.00154512
0.0640342	0.00263074		0.118407	0.00154137
0.0641171	0.00262268		0.11857	0.00153988
0.0642002	0.0026145		0.118732	0.00153284
0.0642832	0.00261098		0.118895	0.00152287
0.0643663	0.00261013		0.119058	0.00151162
0.0644494	0.00260471		0.11922	0.00151728
0.0645324	0.00258645		0.119383	0.00152951
0.0646155	0.00257641		0.119546	0.00152512
0.0646984	0.00257637		0.119709	0.00153779
0.0647815	0.0025652		0.119871	0.00155761
0.0648646	0.00257422		0.120034	0.00155821
0.0649476	0.00259163		0.120197	0.0015499
0.0650307	0.00258119		0.120359	0.00154401
0.0651137	0.00258807		0.120522	0.00155451
0.0651968	0.00260511		0.120685	0.00154986
0.0652799	0.00261515		0.120848	0.00155144
0.0653628	0.00262252		0.12101	0.0015503
0.0654459	0.0026443		0.121173	0.00154516
0.0655289	0.00265762		0.121336	0.00154843
0.065612	0.00264118		0.121498	0.00156327
0.0656951	0.002636		0.121661	0.00157992
0.0657781	0.00260758		0.121824	0.00158806
0.0658612	0.00258034		0.121986	0.0015848
0.0659442	0.00258357		0.122149	0.00158195
0.0660272	0.0026222		0.122312	0.00158308
0.0661103	0.00262964		0.122475	0.00158905
0.0661933	0.00264106		0.122637	0.00159002
0.0662764	0.00264207		0.1228	0.00160061
0.0663595	0.00265175		0.122963	0.00161491
0.0664424	0.00264681		0.123125	0.00161368
0.0665255	0.00263916		0.123288	0.00162006
0.0666086	0.00263981		0.123451	0.00161763
0.0666916	0.00262649		0.123614	0.00162205
0.0667747	0.00260766		0.123776	0.00163012
0.0668577	0.00262045		0.123939	0.00162896
0.0669408	0.00261151		0.124102	0.00162049
0.0670239	0.00260183		0.124265	0.00162962
0.0671068	0.0026194		0.124427	0.00164027
0.0671899	0.0026241		0.12459	0.00163938
0.0672729	0.00261462		0.124753	0.00164772
0.067356	0.0025907		0.124915	0.00164398
0.0674391	0.00257062		0.125078	0.00163983
0.0675221	0.00256945		0.125241	0.00163574
0.0676052	0.00254414		0.125403	0.00162644
0.0676881	0.00251811		0.125566	0.00161907
0.0677712	0.00251512		0.125729	0.00162197
0.0678543	0.00250427		0.125892	0.00162487
0.0679373	0.00248605		0.126054	0.00162984
0.0680204	0.00249662		0.126217	0.00162161
0.0681034	0.00254366		0.12638	0.00161009
0.0681865	0.0025239		0.126542	0.00159804
0.0682695	0.0025337		0.126705	0.00158675
0.0683525	0.00256487		0.126868	0.00158168
0.0684356	0.00259422		0.127031	0.00156762
0.0685187	0.0026058		0.127193	0.00156402
0.0686017	0.00259414		0.127356	0.0015687
0.0686848	0.00257321		0.127519	0.00157732
0.0687679	0.00255487		0.127681	0.00158149
0.0688508	0.00251779		0.127844	0.0015819
0.0689339	0.00250864		0.128007	0.00159079
0.0690169	0.00249135		0.12817	0.00159904
0.0691	0.00246314		0.128332	0.00159338
0.0691831	0.00244597		0.128495	0.00159105
0.0692661	0.00245249		0.128658	0.00159455
0.0693492	0.00245286		0.12882	0.00160129
0.0694321	0.00244727		0.128983	0.00161496
0.0695152	0.00244994		0.129146	0.00162026
0.0695983	0.00243448		0.129309	0.00162276
0.0696813	0.00241395		0.129471	0.00160903
0.0697644	0.00240877		0.129634	0.0016047
0.0698474	0.00239946		0.129797	0.00160843
0.0699305	0.00238254		0.129959	0.00161419
0.0700135	0.00236452		0.130122	0.00161677
0.0700965	0.00237092		0.130285	0.00162485
0.0701796	0.00237108		0.130447	0.00163622
0.0702626	0.00233104		0.13061	0.00164843
0.0703457	0.00231121		0.130773	0.00166244
0.0704288	0.00227485		0.130936	0.00166418
0.0705118	0.00224947		0.131098	0.00167827
0.0705948	0.00223947		0.131261	0.00168783
0.0706778	0.00224971		0.131424	0.00167844
0.0707609	0.00223591		0.131586	0.00166828
0.070844	0.00221518		0.131749	0.00165866
0.0709271	0.00217041		0.131912	0.00165435
0.0710101	0.00213357		0.132075	0.00164801
0.0710932	0.0021077		0.132237	0.0016502
0.0711761	0.00209653		0.1324	0.00165831
0.0712592	0.00207045		0.132563	0.00165255
0.0713423	0.00204544		0.132725	0.00164878
0.0714253	0.00201382		0.132888	0.00164762
0.0715084	0.0019852		0.133051	0.00163649
0.0715914	0.0019622		0.133214	0.00162597
0.0716745	0.00196892		0.133376	0.0016371
0.0717576	0.00200224		0.133539	0.00165044
0.0718405	0.00202633		0.133702	0.00165277
0.0719236	0.00205932		0.133864	0.00165164
0.0720066	0.00207746		0.134027	0.00165809
0.0720897	0.00207422		0.13419	0.00166349
0.0721728	0.00207199		0.134353	0.00167004
0.0722558	0.00206005		0.134515	0.00168537
0.0723388	0.00202499		0.134678	0.00169086
0.0724218	0.00200884		0.134841	0.00168727
0.0725049	0.00201281		0.135003	0.00168845
0.072588	0.0020126		0.135166	0.00168497
0.072671	0.00199394		0.135329	0.00168548
0.0727541	0.00198277		0.135491	0.00168484
0.0728371	0.00200232		0.135654	0.00167881
0.0729201	0.00201414		0.135817	0.00167689
0.0730032	0.0020326		0.13598	0.00166351
0.0730862	0.00205442		0.136142	0.00167734
0.0731693	0.00205378		0.136305	0.00168187
0.0732523	0.00207009		0.136468	0.00167755
0.0733354	0.00207887		0.13663	0.00168939
0.0734185	0.00207475		0.136793	0.00169009
0.0735016	0.002069		0.136956	0.00167031
0.0735845	0.00209296		0.137119	0.00166114
0.0736676	0.00209215		0.137281	0.00166655
0.0737506	0.00207296		0.137444	0.00167569
0.0738337	0.00205033		0.137607	0.00168551
0.0739168	0.00203613		0.137769	0.00168707
0.0739998	0.00203378		0.137932	0.00168535
0.0740829	0.00202277		0.138095	0.00168098
0.0741658	0.00201811		0.138258	0.00167103
0.0742489	0.00199499		0.13842	0.00166483
0.074332	0.00199621		0.138583	0.00164747
0.074415	0.0020258		0.138746	0.00165486
0.0744981	0.00203398		0.138908	0.00166933
0.0745811	0.00204536		0.139071	0.00166985
0.0746641	0.00204697		0.139234	0.00166698
0.0747472	0.00202734		0.139397	0.00166234
0.0748302	0.0019839		0.139559	0.00166574
0.0749133	0.00196682		0.139722	0.00167962
0.0749963	0.00194237		0.139885	0.00170009
0.0750794	0.00197487		0.140047	0.00170851
0.0751625	0.00199248		0.14021	0.00170253
0.0752454	0.00204017		0.140373	0.00171023
0.0753285	0.00207211		0.140535	0.0017046
0.0754115	0.00207475		0.140698	0.00171163
0.0754946	0.00205596		0.140861	0.00172782
0.0755777	0.00204293		0.141024	0.00174366
0.0756607	0.00203633		0.141186	0.00176648
0.0757438	0.00203965		0.141349	0.00177586
0.0758269	0.0020628		0.141512	0.00176411
0.0759098	0.00201171		0.141674	0.00174999
0.0759929	0.00201374		0.141837	0.00175499
0.076076	0.001992		0.142	0.00175747
0.076159	0.00198062		0.142163	0.00174412
0.0762421	0.00198601		0.142325	0.00174782
0.0763251	0.00196625		0.142488	0.00176361
0.0764082	0.00196771		0.142651	0.00178052
0.0764912	0.001962		0.142813	0.00178531
0.0765742	0.00194601		0.142976	0.00178388
0.0766573	0.0019703		0.143139	0.00178653
0.0767403	0.00195212		0.143302	0.00178827
0.0768234	0.00193221		0.143464	0.0017833
0.0769065	0.00193941		0.143627	0.00178731
0.0769894	0.00190715		0.14379	0.00178622
0.0770725	0.00192257		0.143952	0.00177513
0.0771555	0.00194463		0.144115	0.00177772
0.0772386	0.00192354		0.144278	0.00178368
0.0773217	0.00188407		0.144441	0.00177439
0.0774047	0.00186011		0.144603	0.00177926
0.0774878	0.00184877		0.144766	0.00178279
0.0775707	0.00187464		0.144929	0.00178203
0.0776538	0.00190196		0.145091	0.00178508
0.0777369	0.00189654		0.145254	0.0017731
0.0778199	0.00188978		0.145417	0.00176845
0.077903	0.00190144		0.145579	0.00177597
0.077986	0.00193974		0.145742	0.00178622
0.0780691	0.00196937		0.145905	0.00179715
0.0781522	0.00200095		0.146068	0.00181471
0.0782351	0.00202467		0.14623	0.0018325
0.0783182	0.00203503		0.146393	0.00183265
0.0784013	0.00202192		0.146556	0.00182282
0.0784843	0.00205276		0.146718	0.00180045
0.0785674	0.00204248		0.146881	0.00177426
0.0786505	0.002059		0.147044	0.00176972
0.0787335	0.00205483		0.147207	0.00176991
0.0788165	0.00203325		0.147369	0.0017719
0.0788995	0.00205248		0.147532	0.00178298
0.0789826	0.00208564		0.147695	0.00178793
0.0790657	0.00212179		0.147857	0.00178686
0.0791487	0.00216292		0.14802	0.00179582
0.0792318	0.00219401		0.148183	0.00178955
0.0793147	0.0021779		0.148346	0.0017728
0.0793978	0.00218466		0.148508	0.00178054
0.0794809	0.00216203		0.148671	0.00178585
0.0795639	0.00214976		0.148834	0.00179157
0.079647	0.00219121		0.148996	0.00178676
0.07973	0.00221186		0.149159	0.00177632
0.0798131	0.00221716		0.149322	0.00177906
0.0798962	0.0022423		0.149485	0.00178578
0.0799791	0.00221368		0.149647	0.00178201
0.0800622	0.00224141		0.14981	0.00176741
0.0801452	0.00222044		0.149973	0.00175125
0.0802283	0.00222522		0.150135	0.0017382
0.0803114	0.00225846		0.150298	0.00172492
0.0803944	0.00222287		0.150461	0.00171688
0.0804775	0.00221652		0.150624	0.00170736
0.0805606	0.00222441		0.150786	0.00171103
0.0806435	0.00219567		0.150949	0.00171941
0.0807266	0.0021998		0.151112	0.00171993
0.0808096	0.00217988		0.151274	0.00172805
0.0808927	0.00218251		0.151437	0.00173572
0.0809758	0.00217255		0.1516	0.00172953
0.0810588	0.00216271		0.151763	0.0017274
0.0811418	0.00212928		0.151925	0.00172718
0.0812249	0.00208357		0.152088	0.00173318
0.0813079	0.00206345		0.152251	0.00175015
0.081391	0.00204098		0.152413	0.00176083
0.081474	0.00205685		0.152576	0.0017562
0.0815571	0.00208758		0.152739	0.00175506
0.0816402	0.0021181		0.152902	0.0017554
0.0817231	0.00211831		0.153064	0.00175976
0.0818062	0.00211207		0.153227	0.00176805
0.0818892	0.00209503		0.15339	0.00176581
0.0819723	0.00208126		0.153552	0.00175065
0.0820554	0.00208357		0.153715	0.00175517
0.0821384	0.00209232		0.153878	0.00178066
0.0822215	0.00209102		0.154041	0.00179239
0.0823044	0.002066		0.154203	0.00178501
0.0823875	0.00204345		0.154366	0.0017833
0.0824706	0.00203313		0.154529	0.00178333
0.0825536	0.00203131		0.154691	0.00178882
0.0826367	0.0020269		0.154854	0.00179059
0.0827198	0.00200544		0.155017	0.00179567
0.0828028	0.00198192		0.155179	0.00180614
0.0828859	0.00197334		0.155342	0.00179272
0.0829688	0.00197216		0.155505	0.00179437
0.0830519	0.00198087		0.155668	0.00180661
0.083135	0.00199014		0.15583	0.00180127
0.083218	0.00197908		0.155993	0.0018022
0.0833011	0.00195759		0.156156	0.00179727
0.0833841	0.00194314		0.156318	0.00179153
0.0834671	0.001942		0.156481	0.00178683
0.0835502	0.00192152		0.156644	0.00179423
0.0836332	0.00191783		0.156807	0.0017968
0.0837163	0.00193079		0.156969	0.00178434
0.0837994	0.00191168		0.157132	0.00177846
0.0838824	0.00193269		0.157295	0.00177437
0.0839655	0.00196921		0.157457	0.00175862
0.0840484	0.00197443		0.15762	0.0017556
0.0841315	0.00198977		0.157783	0.00175474
0.0842146	0.0019986		0.157946	0.00173281
0.0842976	0.00200933		0.158108	0.0017285
0.0843807	0.00202317		0.158271	0.00173719
0.0844637	0.0019924		0.158434	0.00175645
0.0845468	0.00197228		0.158596	0.00176126
0.0846299	0.00199305		0.158759	0.00175999
0.0847128	0.00202188		0.158922	0.00176436
0.0847959	0.00205867		0.159085	0.00176607
0.084879	0.00206102		0.159247	0.00177608
0.084962	0.00208159		0.15941	0.00178325
0.0850451	0.00211179		0.159573	0.00178319
0.0851281	0.00213652		0.159735	0.00178528
0.0852112	0.00216632		0.159898	0.00179331
0.0852942	0.00219781		0.160061	0.00180224
0.0853772	0.00223696		0.160224	0.00180568
0.0854603	0.0022387		0.160386	0.00180598
0.0855433	0.00226971		0.160549	0.00180975
0.0856264	0.00227246		0.160712	0.00180417
0.0857095	0.00223696		0.160874	0.00180366
0.0857924	0.00222344		0.161037	0.00180674
0.0858755	0.00223882		0.1612	0.00180664
0.0859585	0.0022455		0.161362	0.00180607
0.0860416	0.00226481		0.161525	0.00182792
0.0861247	0.00230202		0.161688	0.00185501
0.0862077	0.00231376		0.161851	0.00186415
0.0862908	0.00227971		0.162013	0.00185786
0.0863739	0.00225538		0.162176	0.00185622
0.0864568	0.00224125		0.162339	0.00184631
0.0865399	0.00223494		0.162501	0.00183954
0.0866229	0.00226757		0.162664	0.00185178
0.086706	0.00228169		0.162827	0.00186267
0.0867891	0.00230615		0.16299	0.00185316
0.0868721	0.00235274		0.163152	0.00182884
0.0869552	0.00236266		0.163315	0.0018141
0.0870382	0.00239237		0.163478	0.00181941
0.0871212	0.00241322		0.16364	0.00182038
0.0872043	0.00240436		0.163803	0.00182123
0.0872873	0.00239909		0.163966	0.0018137
0.0873704	0.00240472		0.164129	0.00180487
0.0874535	0.0024295		0.164291	0.00180215
0.0875365	0.00244727		0.164454	0.00180957
0.0876195	0.0024601		0.164617	0.00180328
0.0877025	0.00247496		0.164779	0.00180779
0.0877856	0.00247362		0.164942	0.00180669
0.0878687	0.00246314		0.165105	0.00180619
0.0879517	0.00248763		0.165268	0.00182206
0.0880348	0.00251662		0.16543	0.00183157
0.0881177	0.00248969		0.165593	0.00184002
0.0882008	0.00246322		0.165756	0.00183636
0.0882839	0.00245055		0.165918	0.0018464
0.0883669	0.00244241		0.166081	0.00187003
0.08845	0.00244193		0.166244	0.00187526
0.088533	0.00242363		0.166406	0.00188664
0.0886161	0.00242691		0.166569	0.00189118
0.0886992	0.00245897		0.166732	0.00188638
0.0887821	0.00250224		0.166895	0.00189596
0.0888652	0.00249127		0.167057	0.00189679
0.0889483	0.00249411		0.16722	0.00191984
0.0890313	0.00252629		0.167383	0.00193264
0.0891144	0.00258098		0.167545	0.00193016
0.0891974	0.00257783		0.167708	0.00191867
0.0892805	0.00257374		0.167871	0.00192255
0.0893635	0.00256613		0.168034	0.00193824
0.0894465	0.00256993		0.168196	0.00195886
0.0895296	0.00256754		0.168359	0.00198863
0.0896127	0.00255435		0.168522	0.0019826
0.0896957	0.00256398		0.168684	0.00199359
0.0897788	0.00256576		0.168847	0.0020025
0.0898618	0.00258232		0.16901	0.0020055
0.0899448	0.00260446		0.169173	0.00202555
0.0900279	0.00260572		0.169335	0.00201365
0.0901109	0.00259442		0.169498	0.00202604
0.090194	0.00258224		0.169661	0.00203773
0.090277	0.00255973		0.169823	0.00205692
0.0903601	0.00254459		0.169986	0.00205421
0.0904432	0.00256621		0.170149	0.00204572
0.0905261	0.00258159		0.170312	0.0020619
0.0906092	0.00258483		0.170474	0.00207466
0.0906922	0.00261195		0.170637	0.00207241
0.0907753	0.00263661		0.1708	0.00206908
0.0908584	0.00263989		0.170962	0.00206018
0.0909414	0.00262705		0.171125	0.00206815
0.0910245	0.00262041		0.171288	0.00206911
0.0911074	0.00261475		0.17145	0.00206258
0.0911905	0.00262892		0.171613	0.00205483
0.0912736	0.00263381		0.171776	0.00205306
0.0913566	0.00264648		0.171939	0.00204922
0.0914397	0.00263944		0.172101	0.00205172
0.0915228	0.00264446		0.172264	0.00203773
0.0916058	0.00265871		0.172427	0.0020096
0.0916888	0.00268972		0.172589	0.00201131
0.0917719	0.00273146		0.172752	0.00201712
0.0918549	0.00271292		0.172915	0.00201309
0.091938	0.00270178		0.173078	0.00202381
0.092021	0.00270243		0.17324	0.00201638
0.0921041	0.00269644		0.173403	0.00201593
0.0921872	0.00268025		0.173566	0.00198908
0.0922701	0.00270207		0.173728	0.00195876
0.0923532	0.00273919		0.173891	0.00194646
0.0924362	0.0027598		0.174054	0.00196212
0.0925193	0.00276648		0.174217	0.00195836
0.0926024	0.00277542		0.174379	0.00196064
0.0926854	0.00280951		0.174542	0.0019551
0.0927685	0.00282829		0.174705	0.00194202
0.0928514	0.00282441		0.174868	0.00194685
0.0929345	0.00284351		0.17503	0.00194975
0.0930176	0.00287367		0.175193	0.00195922
0.0931006	0.00287274		0.175356	0.00197433
0.0931837	0.00285849		0.175518	0.00199253
0.0932667	0.00284424		0.175681	0.00198469
0.0933498	0.00285141		0.175844	0.00199101
0.0934329	0.00288841		0.176006	0.00199394
0.0935158	0.00290894		0.176169	0.0020055
0.0935989	0.00290889		0.176332	0.00200192
0.0936819	0.00291817		0.176494	0.00201807
0.093765	0.00293132		0.176657	0.00201752
0.0938481	0.00292825		0.17682	0.00198687
0.0939311	0.00287922		0.176983	0.00198764
0.0940141	0.00286772		0.177145	0.00196189
0.0940972	0.00288432		0.177308	0.00195545
0.0941802	0.00290092		0.177471	0.00195701
0.0942633	0.00292011		0.177633	0.00196497
0.0943464	0.00290894		0.177796	0.00197819
0.0944294	0.00294845		0.177959	0.00196833
0.0945125	0.00297537		0.178122	0.0019653
0.0945954	0.00295063		0.178284	0.00198194
0.0946785	0.00294071		0.178447	0.00197151
0.0947616	0.00297468		0.17861	0.00197825
0.0948446	0.00296023		0.178773	0.00198389
0.0949277	0.00294889		0.178935	0.00199237
0.0950107	0.0029197		0.179098	0.00200731
0.0950938	0.00296144		0.179261	0.00200236
0.0951769	0.00295428		0.179423	0.00198807
0.0952598	0.00294464		0.179586	0.00197435
0.0953429	0.0029559		0.179749	0.00199226
0.0954259	0.00294156		0.179912	0.00199801
0.095509	0.00291282		0.180074	0.00199491
0.0955921	0.00294067		0.180237	0.00197703
0.0956751	0.00296399		0.1804	0.00197233
0.0957582	0.00295258		0.180562	0.00196429
0.0958411	0.00293533		0.180725	0.0019696
0.0959242	0.00291132		0.180888	0.00199704
0.0960073	0.00294189		0.18105	0.00200672
0.0960903	0.00294727		0.181213	0.00202664
0.0961734	0.00295047		0.181376	0.00203194
0.0962564	0.00294557		0.181539	0.00205597
0.0963394	0.00297755		0.181701	0.00207063
0.0964225	0.00296978		0.181864	0.0020704
0.0965055	0.00296808		0.182027	0.00207397
0.0965886	0.00296525		0.182189	0.00207461
0.0966717	0.00296743		0.182352	0.00205867
0.0967547	0.00299573		0.182515	0.00206355
0.0968378	0.00302459		0.182678	0.00206262
0.0969209	0.00304216		0.18284	0.00206873
0.0970038	0.00303472		0.183003	0.00206431
0.0970869	0.00301674		0.183166	0.00205874
0.0971699	0.00296873		0.183328	0.00206091
0.097253	0.00294501		0.183491	0.00206241
0.0973361	0.00293173		0.183654	0.00206475
0.0974191	0.0029163		0.183817	0.00205057
0.0975022	0.00292991		0.183979	0.0020565
0.0975851	0.00292157		0.184142	0.00206756
0.0976682	0.0028857		0.184305	0.00207583
0.0977513	0.00287942		0.184467	0.00207361
0.0978343	0.00288444		0.18463	0.00208764
0.0979174	0.00287736		0.184793	0.0020795
0.0980004	0.00286914		0.184956	0.00208743
0.0980835	0.00288687		0.185118	0.00208081
0.0981665	0.00291428		0.185281	0.0020606
0.0982495	0.00291112		0.185444	0.00206949
0.0983326	0.00288436		0.185606	0.00206262
0.0984156	0.0028942		0.185769	0.00204315
0.0984987	0.00288679		0.185932	0.00205686
0.0985818	0.00286412		0.186094	0.00205709
0.0986647	0.00285283		0.186257	0.00205087
0.0987478	0.00286064		0.18642	0.00205864
0.0988309	0.0028676		0.186583	0.00204677
0.0989139	0.00286744		0.186745	0.00204393
0.098997	0.00285068		0.186908	0.00203393
0.09908	0.00282761		0.187071	0.00203091
0.0991631	0.00282287		0.187233	0.00202936
0.0992462	0.00279805		0.187396	0.00202666
0.0993291	0.00278785		0.187559	0.00203962
0.0994122	0.00278534		0.187722	0.00205226
0.0994953	0.00279307		0.187884	0.00207085
0.0995783	0.00281991		0.188047	0.0020833
0.0996614	0.00283141		0.18821	0.00208122
0.0997444	0.00281821		0.188372	0.00206151
0.0998275	0.00278384		0.188535	0.00205763
0.0999106	0.00275866		0.188698	0.0020511
0.0999935	0.00274142		0.188861	0.00205478
0.100077	0.00273761		0.189023	0.00203773
0.10016	0.0027564		0.189186	0.00204032
0.100243	0.00278773		0.189349	0.00205855
0.100326	0.0027868		0.189511	0.00205894
0.100409	0.00279404		0.189674	0.00204762
0.100492	0.00274251		0.189837	0.0020603
0.100575	0.00274644		0.19	0.00204813
0.100658	0.00272328		0.190162	0.00205254
0.100741	0.00273607		0.190325	0.00205542
0.100824	0.00277174		0.190488	0.00205464
0.100907	0.00277769		0.19065	0.00205991
0.10099	0.00275802		0.190813	0.00205514
0.101073	0.00270446		0.190976	0.00206563
0.101156	0.00273458		0.191138	0.00207462
0.101239	0.00272745		0.191301	0.00207807
0.101322	0.00273935		0.191464	0.00208322
0.101405	0.00273858		0.191627	0.00208475
0.101488	0.00272308		0.191789	0.00207734
0.101571	0.00269191		0.191952	0.00206743
0.101654	0.00269936		0.192115	0.0020608
0.101738	0.00269021		0.192277	0.00206553
0.101821	0.00267891		0.19244	0.00208295
0.101904	0.00270956		0.192603	0.00209511
0.101987	0.00269255		0.192766	0.00209289
0.10207	0.00272798		0.192928	0.00208555
0.102153	0.00270782		0.193091	0.00209125
0.102236	0.00272761		0.193254	0.00209491
0.102319	0.00274202		0.193416	0.00208669
0.102402	0.00274498		0.193579	0.00209949
0.102485	0.00272798		0.193742	0.00211512
0.102568	0.00269094		0.193905	0.00211406
0.102651	0.00270324		0.194067	0.00212655
0.102734	0.00269713		0.19423	0.00213589
0.102817	0.00272004		0.194393	0.00214059
0.1029	0.00273915		0.194555	0.0021551
0.102983	0.00273417		0.194718	0.00217271
0.103066	0.00273964		0.194881	0.00218714
0.103149	0.00275631		0.195044	0.002189
0.103232	0.00276984		0.195206	0.00219305
0.103315	0.00275008		0.195369	0.00219634
0.103398	0.00271968		0.195532	0.00219967
0.103482	0.00274474		0.195694	0.00220845
0.103565	0.00276113		0.195857	0.0022176
0.103648	0.00274652		0.19602	0.00222356
0.103731	0.00267158		0.196182	0.00222509
0.103814	0.00266235		0.196345	0.00222163
0.103897	0.00264304		0.196508	0.00222248
0.10398	0.00265337		0.196671	0.00222306
0.104063	0.00268766		0.196833	0.00222802
0.104146	0.00269531		0.196996	0.00223827
0.104229	0.00268118		0.197159	0.00223533
0.104312	0.00265766		0.197321	0.00224738
0.104395	0.00263418		0.197484	0.00226867
0.104478	0.00263345		0.197647	0.0022679
0.104561	0.0026156		0.19781	0.00227629
0.104644	0.00262815		0.197972	0.00228892
0.104727	0.00264361		0.198135	0.00228479
0.10481	0.00264592		0.198298	0.00228826
0.104893	0.00261009		0.19846	0.00228897
0.104976	0.00258402		0.198623	0.00228622
0.105059	0.00253155		0.198786	0.00228482
0.105142	0.00249225		0.198949	0.00228562
0.105226	0.00245788		0.199111	0.0022975
0.105309	0.0024301		0.199274	0.00230414
0.105392	0.00243355		0.199437	0.00230816
0.105475	0.00242298		0.1996	0.00232163
0.105558	0.00240254		0.199762	0.0023218
0.105641	0.00239747		0.199925	0.00231441
0.105724	0.00239339		0.200088	0.00232054
0.105807	0.0023795		0.20025	0.00233188
0.10589	0.00235946		0.200413	0.00232551
0.105973	0.0023595		0.200576	0.00231659
0.106056	0.00231886		0.200738	0.00233066
0.106139	0.00229696		0.200901	0.00234026
0.106222	0.00226769		0.201064	0.00235252
0.106305	0.00228214		0.201226	0.00236127
0.106388	0.00228339		0.201389	0.00235981
0.106471	0.00227307		0.201552	0.00234653
0.106554	0.00224862		0.201715	0.00232796
0.106637	0.00225287		0.201877	0.00233029
0.10672	0.00223838		0.20204	0.00232969
0.106803	0.00221093		0.202203	0.00233813
0.106886	0.00219174		0.202365	0.00233865
0.10697	0.00211928		0.202528	0.002341
0.107053	0.00210312		0.202691	0.00233305
0.107136	0.00209434		0.202854	0.00232911
0.107219	0.00209936		0.203016	0.00233524
0.107302	0.0020892		0.203179	0.00233584
0.107385	0.0020845		0.203342	0.00234559
0.107468	0.00206928		0.203504	0.00234212
0.107551	0.00208394		0.203667	0.00234134
0.107634	0.00206236		0.20383	0.00233586
0.107717	0.00204139		0.203993	0.0023372
0.1078	0.00204904		0.204155	0.00233314
0.107883	0.00206333		0.204318	0.00233417
0.107966	0.00206685		0.204481	0.0023436
0.108049	0.00206948		0.204644	0.00235216
0.108132	0.00207705		0.204806	0.00234363
0.108215	0.00207993		0.204969	0.00234071
0.108298	0.00211078		0.205132	0.00232787
0.108381	0.00213146		0.205294	0.0023304
0.108464	0.00209612		0.205457	0.0023349
0.108547	0.00210847		0.20562	0.00234484
0.10863	0.00210142		0.205782	0.00236709
0.108714	0.00211802		0.205945	0.00235723
0.108797	0.00211167		0.206108	0.00233989
0.10888	0.00209685		0.206271	0.00231953
0.108963	0.00209891		0.206433	0.0023152
0.109046	0.00212507		0.206596	0.00229959
0.109129	0.00212045		0.206759	0.00229588
0.109212	0.00214138		0.206921	0.0022959
0.109295	0.00214729		0.207084	0.00227672
0.109378	0.00218943		0.207247	0.00228931
0.109461	0.0022102		0.20741	0.00227613
0.109544	0.00220267		0.207572	0.00228124
0.109627	0.00220899		0.207735	0.00228886
0.10971	0.00219729		0.207898	0.00228196
0.109793	0.00225178		0.20806	0.00227845
0.109876	0.0022721		0.208223	0.00229777
0.109959	0.00224202		0.208386	0.00229204
0.110042	0.00225283		0.208549	0.00229255
0.110125	0.00225943		0.208711	0.00230081
0.110208	0.00230153		0.208874	0.00229313
0.110291	0.00231837		0.209037	0.00229119
0.110374	0.00233772		0.209199	0.00229389
0.110458	0.00235578		0.209362	0.00228318
0.110541	0.00234643		0.209525	0.00230033
0.110624	0.002294		0.209688	0.00230128
0.110707	0.00229011		0.20985	0.00229567
0.11079	0.00230226		0.210013	0.00230325
0.110873	0.00232351		0.210176	0.00232167
0.110956	0.00237112		0.210338	0.00234506
0.111039	0.00239513		0.210501	0.00236782
0.111122	0.00246354		0.210664	0.00240547
0.111205	0.00245452		0.210826	0.00243557
0.111288	0.00244771		0.210989	0.00243367
0.111371	0.00243265		0.211152	0.0024421
0.111454	0.00242828		0.211315	0.00244684
0.111537	0.00244456		0.211477	0.00245576
0.11162	0.00247115		0.21164	0.00246567
0.111703	0.00249111		0.211803	0.00244642
0.111786	0.00251119		0.211965	0.0024594
0.111869	0.00251544		0.212128	0.00247326
0.111952	0.00251403		0.212291	0.00247442
0.112035	0.00251945		0.212454	0.00248456
0.112118	0.00251783		0.212616	0.00248547
0.112201	0.00251301		0.212779	0.00248662
0.112285	0.00248929		0.212942	0.00250433
0.112368	0.00247719		0.213104	0.00252357
0.112451	0.00244107		0.213267	0.00253237
0.112534	0.00242172		0.21343	0.00254301
0.112617	0.00240881		0.213593	0.00254926
0.1127	0.00238549		0.213755	0.00254546
0.112783	0.00239464		0.213918	0.00255167
0.112866	0.00238926		0.214081	0.00254891
0.112949	0.0023725		0.214243	0.00255186
0.113032	0.00231979		0.214406	0.00253827
0.113115	0.00231113		0.214569	0.0025247
0.113198	0.00229675		0.214732	0.00250313
0.113281	0.0023093		0.214894	0.00248454
0.113364	0.00229202		0.215057	0.00249391
0.113447	0.00228667		0.21522	0.00250574
0.11353	0.00229202		0.215382	0.00250551
0.113613	0.00227522		0.215545	0.00250755
0.113696	0.00225757		0.215708	0.00250361
0.113779	0.00222198		0.215871	0.00250836
0.113862	0.00224145		0.216033	0.00250198
0.113945	0.00222648		0.216196	0.00248956
0.114029	0.00224979		0.216359	0.00247948
0.114112	0.00228173		0.216521	0.00247081
0.114195	0.00229125		0.216684	0.00247388
0.114278	0.00228117		0.216847	0.00247634
0.114361	0.00226109		0.217009	0.00247285
0.114444	0.00222838		0.217172	0.00247418
0.114527	0.00223226		0.217335	0.00247939
0.11461	0.00221563		0.217498	0.00249007
0.114693	0.00222842		0.21766	0.00248896
0.114776	0.00223959		0.217823	0.0024898
0.114859	0.00223623		0.217986	0.00248477
0.114942	0.00221441		0.218148	0.00247762
0.115025	0.00219405		0.218311	0.00247772
0.115108	0.00216571		0.218474	0.0024766
0.115191	0.00213349		0.218637	0.0024804
0.115274	0.00210211		0.218799	0.00248084
0.115357	0.00210078		0.218962	0.00247873
0.11544	0.0021294		0.219125	0.00247905
0.115523	0.00213976		0.219287	0.00247052
0.115606	0.00209248		0.21945	0.00246949
0.115689	0.00212252		0.219613	0.00246262
0.115773	0.00211555		0.219776	0.00246508
0.115856	0.00207794		0.219938	0.00245956
0.115939	0.00206811		0.220101	0.00245948
0.116022	0.00205803		0.220264	0.00246396
0.116105	0.00204536		0.220426	0.00247094
0.116188	0.00205066		0.220589	0.00247044
0.116271	0.00203649		0.220752	0.00247113
0.116354	0.00201596		0.220915	0.00247152
0.116437	0.00202722		0.221077	0.00246532
0.11652	0.00198188		0.22124	0.00245295
0.116603	0.00193253		0.221403	0.00244802
0.116686	0.00191771		0.221565	0.00244806
0.116769	0.0019367		0.221728	0.00244475
0.116852	0.0019169		0.221891	0.00244413
0.116935	0.00190642		0.222053	0.00244115
0.117018	0.00187419		0.222216	0.00244497
0.117101	0.00187735		0.222379	0.00245628
0.117184	0.00194795		0.222542	0.00246431
0.117267	0.00194184		0.222704	0.0024626
0.11735	0.00193407		0.222867	0.00247723
0.117433	0.00192549		0.22303	0.00249123
0.117517	0.00192994		0.223192	0.00248859
0.1176	0.00192654		0.223355	0.00248707
0.117683	0.00189731		0.223518	0.00248668
0.117766	0.00187772		0.223681	0.00248133
0.117849	0.00191075		0.223843	0.0024729
0.117932	0.0019388		0.224006	0.00248055
0.118015	0.00191702		0.224169	0.00248506
0.118098	0.00189634		0.224331	0.00249243
0.118181	0.00187083		0.224494	0.00248578
0.118264	0.00185201		0.224657	0.00250353
0.118347	0.0018146		0.22482	0.00251691
0.11843	0.00178533		0.224982	0.00252457
0.118513	0.00175631		0.225145	0.00251972
0.118596	0.00177036		0.225308	0.00253362
0.118679	0.0017442		0.225471	0.00252717
0.118762	0.00174821		0.225633	0.00251945
0.118845	0.00172752		0.225796	0.00251652
0.118928	0.00169854		0.225959	0.00251297
0.119011	0.00170615		0.226121	0.00251433
0.119094	0.00172639		0.226284	0.00253262
0.119177	0.00171631		0.226447	0.00254558
0.11926	0.00171036		0.226609	0.00255139
0.119344	0.00172728		0.226772	0.00258821
0.119427	0.00172344		0.226935	0.00259271
0.11951	0.00167931		0.227097	0.00258568
0.119593	0.00165142		0.22726	0.0025899
0.119676	0.00161976		0.227423	0.00260033
0.119759	0.00165806		0.227586	0.00259364
0.119842	0.00164397		0.227748	0.00258943
0.119925	0.00164		0.227911	0.00259286
0.120008	0.00165907		0.228074	0.00259615
0.120091	0.00165911		0.228236	0.00261539
0.120174	0.00165725		0.228399	0.00260752
0.120257	0.00164243		0.228562	0.00261953
0.12034	0.00160632		0.228725	0.00260352
0.120423	0.00159061		0.228887	0.00258485
0.120506	0.00158122		0.22905	0.00256738
0.120589	0.00158636		0.229213	0.00258879
0.120672	0.0015911		0.229376	0.00258252
0.120755	0.00161454		0.229538	0.00259052
0.120838	0.00163551		0.229701	0.00260686
0.120921	0.00161859		0.229864	0.00260917
0.121004	0.00163785		0.230026	0.00262152
0.121088	0.00166955		0.230189	0.00262521
0.121171	0.00172327		0.230352	0.00262357
0.121254	0.00173129		0.230515	0.00262678
0.121337	0.00173679		0.230677	0.00261241
0.12142	0.00175262		0.23084	0.00259856
0.121503	0.00174647		0.231003	0.00258627
0.121586	0.00176509		0.231165	0.00258117
0.121669	0.00178829		0.231328	0.00257276
0.121752	0.0017442		0.231491	0.0025752
0.121835	0.00175113		0.231653	0.00258595
0.121918	0.00178315		0.231816	0.00259478
0.122001	0.00177954		0.231979	0.00260237
0.122084	0.00178125		0.232141	0.00261357
0.122167	0.00178752		0.232304	0.00260976
0.12225	0.00179683		0.232467	0.00261953
0.122333	0.00180375		0.23263	0.0026296
0.122416	0.00182574		0.232792	0.00263971
0.122499	0.00182144		0.232955	0.00264879
0.122582	0.0018342		0.233118	0.00265326
0.122665	0.00185035		0.233281	0.00263984
0.122748	0.0018478		0.233443	0.0026332
0.122832	0.00184735		0.233606	0.0026469
0.122915	0.00184035		0.233769	0.00264216
0.122998	0.00183339		0.233931	0.0026468
0.123081	0.00189265		0.234094	0.00264469
0.123164	0.00189565		0.234257	0.00263913
0.123247	0.00188318		0.23442	0.00263196
0.12333	0.00191298		0.234582	0.00262382
0.123413	0.00190035		0.234745	0.00262668
0.123496	0.00187359		0.234908	0.00262463
0.123579	0.00189824		0.23507	0.00262152
0.123662	0.0019348		0.235233	0.00262341
0.123745	0.00190966		0.235396	0.0026296
0.123828	0.00190966		0.235559	0.00263159
0.123911	0.00190229		0.235721	0.00263389
0.123994	0.0018833		0.235884	0.0026325
0.124077	0.00186569		0.236047	0.00263148
0.12416	0.00189168		0.236209	0.00263083
0.124243	0.00190856		0.236372	0.0026439
0.124326	0.00191006		0.236535	0.00264289
0.124409	0.00192476		0.236697	0.0026387
0.124492	0.00194443		0.23686	0.00263855
0.124576	0.0019567		0.237023	0.00263859
0.124659	0.00193046		0.237186	0.00264298
0.124742	0.00192168		0.237348	0.00265309
0.124825	0.00195463		0.237511	0.0026664
0.124908	0.00194455		0.237674	0.0026718
0.124991	0.00191504		0.237836	0.0026695
0.125074	0.00192245		0.237999	0.0026711
0.125157	0.00192427		0.238162	0.00266577
0.12524	0.00190342		0.238325	0.002678
0.125323	0.00187589		0.238487	0.00269166
0.125406	0.00184039		0.23865	0.00270322
0.125489	0.00180412		0.238813	0.00270741
0.125572	0.00179262		0.238975	0.00271656
0.125655	0.00177525		0.239138	0.00272714
0.125738	0.00174129		0.239301	0.00271926
0.125821	0.00173169		0.239464	0.00272858
0.125904	0.00176234		0.239626	0.00273004
0.125987	0.00174845		0.239789	0.00272514
0.12607	0.00175825		0.239952	0.00271912
0.126153	0.00175744		0.240114	0.00272176
0.126236	0.00174728		0.240277	0.00272013
0.12632	0.00176355		0.24044	0.00272405
0.126403	0.00176651		0.240603	0.00270733
0.126486	0.00175481		0.240765	0.0026988
0.126569	0.00168226		0.240928	0.00270139
0.126652	0.00171793		0.241091	0.00270747
0.126735	0.00169603		0.241253	0.0027123
0.126818	0.00168421		0.241416	0.00271862
0.126901	0.00166393		0.241579	0.00273076
0.126984	0.00165632		0.241741	0.00272319
0.127067	0.001657		0.241904	0.00272796
0.12715	0.00166502		0.242067	0.00272807
0.127233	0.00165911		0.24223	0.0027263
0.127316	0.00165364		0.242392	0.00272951
0.127399	0.00167		0.242555	0.00273183
0.127482	0.00163356		0.242718	0.00273835
0.127565	0.00165939		0.24288	0.00273808
0.127648	0.00166364		0.243043	0.0027396
0.127731	0.0016655		0.243206	0.00274643
0.127814	0.00164798		0.243369	0.00276643
0.127897	0.00167664		0.243531	0.00275041
0.12798	0.00165874		0.243694	0.00276592
0.128064	0.00164154		0.243857	0.00276674
0.128147	0.00162235		0.244019	0.00277727
0.12823	0.00163247		0.244182	0.00278816
0.128313	0.00161854		0.244345	0.00279564
0.128396	0.00160996		0.244508	0.00278784
0.128479	0.00162891		0.24467	0.00278317
0.128562	0.00162798		0.244833	0.00279554
0.128645	0.00159575		0.244996	0.00280751
0.128728	0.00159004		0.245158	0.00280576
0.128811	0.00161498		0.245321	0.00280833
0.128894	0.00163899		0.245484	0.00281139
0.128977	0.00156754		0.245647	0.00280224
0.12906	0.00153418		0.245809	0.00280829
0.129143	0.00154167		0.245972	0.00281414
0.129226	0.00154236		0.246135	0.00281197
0.129309	0.0015443		0.246297	0.00282285
0.129392	0.00154406		0.24646	0.00282772
0.129475	0.00153499		0.246623	0.00282078
0.129558	0.00152454		0.246785	0.00280892
0.129641	0.00151499		0.246948	0.00281166
0.129724	0.00153487		0.247111	0.00281846
0.129807	0.00152624		0.247274	0.00281361
0.129891	0.00154843		0.247436	0.00280528
0.129974	0.00154106		0.247599	0.00281574
0.130057	0.00154551		0.247762	0.00281663
0.13014	0.00155952		0.247924	0.00281606
0.130223	0.00152272		0.248087	0.00281736
0.130306	0.00148653		0.24825	0.00281323
0.130389	0.00150519		0.248413	0.00280966
0.130472	0.00152564		0.248575	0.00281197
0.130555	0.00152859		0.248738	0.0028122
0.130638	0.00153102		0.248901	0.00281059
0.130721	0.00155029		0.249063	0.00280423
0.130804	0.00153479		0.249226	0.00280402
0.130887	0.00153487		0.249389	0.00279436
0.13097	0.00152713		0.249552	0.00279385
0.131053	0.00154159		0.249714	0.00279479
0.131136	0.00152341		0.249877	0.00278867
0.131219	0.0015156		0.25004	0.0027751
0.131302	0.00150718		0.250202	0.00276411
0.131385	0.00146548		0.250365	0.00275772
0.131468	0.00144232		0.250528	0.00274942
0.131551	0.00144034		0.250691	0.00274507
0.131635	0.00145512		0.250853	0.00273724
0.131718	0.00147459		0.251016	0.0027185
0.131801	0.00147313		0.251179	0.00270849
0.131884	0.00145062		0.251341	0.00270608
0.131967	0.00144147		0.251504	0.00270884
0.13205	0.00144864		0.251667	0.00271163
0.132133	0.00147188		0.251829	0.00271075
0.132216	0.00150552		0.251992	0.00270705
0.132299	0.00152912		0.252155	0.00270107
0.132382	0.00149957		0.252318	0.00270518
0.132465	0.0014488		0.25248	0.00271643
0.132548	0.00142289		0.252643	0.00271772
0.132631	0.00141585		0.252806	0.00270793
0.132714	0.00142087		0.252968	0.00270927
0.132797	0.00147811		0.253131	0.00270984
0.13288	0.00149758		0.253294	0.00271616
0.132963	0.00148649		0.253457	0.00272907
0.133046	0.00148268		0.253619	0.00274875
0.133129	0.00150629		0.253782	0.00275299
0.133212	0.00154701		0.253945	0.00275853
0.133295	0.00157203		0.254107	0.00277218
0.133379	0.00158235		0.25427	0.00278983
0.133462	0.00158422		0.254433	0.00281335
0.133545	0.00158417		0.254596	0.00283459
0.133628	0.0015766		0.254758	0.00284354
0.133711	0.00159543		0.254921	0.00286253
0.133794	0.00158794		0.255084	0.00289271
0.133877	0.0015628		0.255247	0.00288948
0.13396	0.00158604		0.255409	0.00289399
0.134043	0.00157507		0.255572	0.00290613
0.134126	0.00158187		0.255735	0.00290798
0.134209	0.00161033		0.255897	0.00291284
0.134292	0.00161251		0.25606	0.00291406
0.134375	0.00162008		0.256223	0.00291962
0.134458	0.00165352		0.256385	0.00293359
0.134541	0.00163806		0.256548	0.00293146
0.134624	0.00160838		0.256711	0.00292995
0.134707	0.00158587		0.256874	0.0029385
0.13479	0.00158741		0.257036	0.00293538
0.134873	0.00161786		0.257199	0.00294367
0.134956	0.00162559		0.257362	0.00294612
0.135039	0.00163555		0.257524	0.00295181
0.135123	0.00164211		0.257687	0.00296162
0.135206	0.00164105		0.25785	0.00295792
0.135289	0.00166348		0.258012	0.00296172
0.135372	0.00166959		0.258175	0.0029621
0.135455	0.00168117		0.258338	0.00296736
0.135538	0.00171356		0.258501	0.00296198
0.135621	0.00174975		0.258663	0.00294429
0.135704	0.00177388		0.258826	0.00293383
0.135787	0.00178655		0.258989	0.00292664
0.13587	0.00178303		0.259152	0.00293176
0.135953	0.00177914		0.259314	0.00294073
0.136036	0.00180748		0.259477	0.00295512
0.136119	0.00182812		0.25964	0.00295863
0.136202	0.00182796		0.259802	0.00297311
0.136285	0.00183403		0.259965	0.00296586
0.136368	0.0018261		0.260128	0.00296746
0.136451	0.00182055		0.260291	0.00297222
0.136534	0.00184788		0.260453	0.00296818
0.136617	0.00189051		0.260616	0.0029645
0.1367	0.00189986		0.260779	0.00296089
0.136783	0.00188387		0.260941	0.00297125
0.136867	0.00187181		0.261104	0.00300216
0.13695	0.00187504		0.261267	0.00302296
0.137033	0.00189978		0.261429	0.00302276
0.137116	0.00189877		0.261592	0.00301579
0.137199	0.0019012		0.261755	0.0030176
0.137282	0.00190018		0.261918	0.00301145
0.137365	0.00190978		0.26208	0.00301577
0.137448	0.00190306		0.262243	0.00301485
0.137531	0.00188342		0.262406	0.00301411
0.137614	0.00188593		0.262568	0.00301692
0.137697	0.00188217		0.262731	0.00302347
0.13778	0.00187387		0.262894	0.00303425
0.137863	0.00186177		0.263057	0.00304758
0.137946	0.00184877		0.263219	0.00305381
0.138029	0.00180189		0.263382	0.0030526
0.138112	0.00178056		0.263545	0.00304673
0.138195	0.00176865		0.263707	0.00304291
0.138278	0.00174056		0.26387	0.00304841
0.138361	0.0017255		0.264033	0.00304128
0.138444	0.00174101		0.264196	0.00304991
0.138527	0.00171412		0.264358	0.00305858
0.138611	0.00170068		0.264521	0.00306659
0.138694	0.00171097		0.264684	0.00306288
0.138777	0.00173084		0.264846	0.00307058
0.13886	0.00174764		0.265009	0.0030756
0.138943	0.0017238		0.265172	0.00306598
0.139026	0.00168348		0.265335	0.0030405
0.139109	0.00168368		0.265497	0.00302324
0.139192	0.00170574		0.26566	0.0030291
0.139275	0.0017359		0.265823	0.00303277
0.139358	0.00173663		0.265985	0.00301781
0.139441	0.00171064		0.266148	0.00303412
0.139524	0.00170012		0.266311	0.00302435
0.139607	0.00168607		0.266474	0.0030257
0.13969	0.00164725		0.266636	0.00302571
0.139773	0.00159239		0.266799	0.00302487
0.139856	0.00154871		0.266962	0.00302537
0.139939	0.00149742		0.267124	0.00302114
0.140022	0.00146495		0.267287	0.00301609
0.140105	0.00147787		0.26745	0.00301459
0.140188	0.00148244		0.267612	0.00303071
0.140271	0.00148961		0.267775	0.00302921
0.140354	0.00150325		0.267938	0.00302663
0.140438	0.00149633		0.268101	0.00304432
0.140521	0.00150584		0.268263	0.00303982
0.140604	0.00152823		0.268426	0.00304061
0.140687	0.00154859		0.268589	0.00302959
0.14077	0.00154414		0.268751	0.00303433
0.140853	0.00155539		0.268914	0.0030332
0.140936	0.00157341		0.269077	0.00302993
0.141019	0.00157122		0.26924	0.00303289
0.141102	0.00154665		0.269402	0.00304763
0.141185	0.00153163		0.269565	0.00306009
0.141268	0.00154713		0.269728	0.00306071
0.141351	0.00153952		0.26989	0.00305298
0.141434	0.00153758		0.270053	0.00304437
0.141517	0.00152001		0.270216	0.00303684
0.1416	0.00154754		0.270379	0.00304033
0.141683	0.00155369		0.270541	0.00303495
0.141766	0.00152993		0.270704	0.00302809
0.141849	0.00153228		0.270867	0.00303854
0.141932	0.00155843		0.271029	0.00302962
0.142015	0.00159486		0.271192	0.00303949
0.142098	0.00162733		0.271355	0.00304062
0.142182	0.00168417		0.271518	0.0030496
0.142265	0.00168595		0.27168	0.00304189
0.142348	0.00168109		0.271843	0.00303855
0.142431	0.00167789		0.272006	0.00301967
0.142514	0.00166295		0.272168	0.00301327
0.142597	0.00164085		0.272331	0.0030313
0.14268	0.00163648		0.272494	0.00303203
0.142763	0.0016451		0.272656	0.00304168
0.142846	0.00162895		0.272819	0.00304911
0.142929	0.00161952		0.272982	0.00304589
0.143012	0.00163041		0.273145	0.00304883
0.143095	0.00164563		0.273307	0.00305092
0.143178	0.00165834		0.27347	0.00304073
0.143261	0.00164887		0.273633	0.00303231
0.143344	0.00161061		0.273795	0.00303129
0.143427	0.00159745		0.273958	0.00302803
0.14351	0.00163891		0.274121	0.00304178
0.143593	0.00163389		0.274284	0.00305221
0.143676	0.0016364		0.274446	0.00305562
0.143759	0.00167915		0.274609	0.00307716
0.143842	0.00169712		0.274772	0.00308918
0.143926	0.00169615		0.274934	0.00308228
0.144009	0.0016953		0.275097	0.00308695
0.144092	0.00169716		0.27526	0.00308177
0.144175	0.00167563		0.275423	0.00307378
0.144258	0.00164943		0.275585	0.00307056
0.144341	0.00161446		0.275748	0.00307324
0.144424	0.00156304		0.275911	0.00308893
0.144507	0.0015658		0.276073	0.00309969
0.14459	0.00155025		0.276236	0.00310542
0.144673	0.00151908		0.276399	0.00309463
0.144756	0.00151928		0.276562	0.00308564
0.144839	0.00144969		0.276724	0.0030853
0.144922	0.0014609		0.276887	0.0030827
0.145005	0.00142811		0.27705	0.00309201
0.145088	0.00139281		0.277212	0.00309413
0.145171	0.00140471		0.277375	0.00308953
0.145254	0.00142662		0.277538	0.00309576
0.145337	0.00141358		0.2777	0.0031046
0.14542	0.00139289		0.277863	0.00310311
0.145503	0.00137957		0.278026	0.00309778
0.145586	0.00136905		0.278189	0.00310668
0.14567	0.00135974		0.278351	0.00310725
0.145753	0.0013314		0.278514	0.00310728
0.145836	0.00130347		0.278677	0.00310973
0.145919	0.0013078		0.278839	0.00311051
0.146002	0.00132561		0.279002	0.00312433
0.146085	0.00131703		0.279165	0.00313243
0.146168	0.00129031		0.279328	0.00314772
0.146251	0.00130488		0.27949	0.00313686
0.146334	0.00130723		0.279653	0.00314879
0.146417	0.00132598		0.279816	0.0031555
0.1465	0.00133338		0.279979	0.0031387
0.146583	0.00132201		0.280141	0.00312626
0.146666	0.0012959		0.280304	0.00313009
0.146749	0.00129918		0.280467	0.00314324
0.146832	0.00131164		0.280629	0.0031516
0.146915	0.00130169		0.280792	0.00314508
0.146998	0.00129922		0.280955	0.00314328
0.147081	0.00129391		0.281118	0.00312142
0.147164	0.00127517		0.28128	0.00312691
0.147247	0.00128497		0.281443	0.00313906
0.14733	0.0012931		0.281606	0.00314922
0.147414	0.00130294		0.281768	0.00315664
0.147497	0.00134731		0.281931	0.00316903
0.14758	0.00133201		0.282094	0.00318499
0.147663	0.00126752		0.282256	0.00319453
0.147746	0.00128634		0.282419	0.00319832
0.147829	0.00127088		0.282582	0.00320012
0.147912	0.00124149		0.282744	0.00320154
0.147995	0.00121951		0.282907	0.00320187
0.148078	0.00122918		0.28307	0.00319732
0.148161	0.00125958		0.283233	0.00319417
0.148244	0.00130695		0.283395	0.00318948
0.148327	0.0013327		0.283558	0.00319529
0.14841	0.00133217		0.283721	0.00320117
0.148493	0.0013548		0.283884	0.00319484
0.148576	0.00137779		0.284046	0.003199
0.148659	0.00137075		0.284209	0.00320783
0.148742	0.00137427		0.284372	0.00320858
0.148825	0.0013916		0.284534	0.0032036
0.148908	0.00140099		0.284697	0.00320635
0.148991	0.00143524		0.28486	0.00322203
0.149074	0.00143168		0.285023	0.00323161
0.149157	0.00144265		0.285185	0.00324561
0.149241	0.00149115		0.285348	0.00326761
0.149324	0.00145908		0.285511	0.00327871
0.149407	0.00143706		0.285673	0.00327696
0.14949	0.00143827		0.285836	0.0032749
0.149573	0.00145714		0.285999	0.00327447
0.149656	0.0014875		0.286162	0.00327319
0.149739	0.00148268		0.286324	0.00327313
0.149822	0.00148491		0.286487	0.00327842
0.149905	0.00151892		0.28665	0.00329659
0.149988	0.00153786		0.286812	0.00330926
0.150071	0.00151624		0.286975	0.00330092
0.150154	0.00150131		0.287138	0.00329651
0.150237	0.00148949		0.2873	0.00330026
0.15032	0.00148009		0.287463	0.00329418
0.150403	0.00145455		0.287626	0.00329039
0.150486	0.00144504		0.287788	0.00329227
0.150569	0.00144698		0.287951	0.00329778
0.150652	0.00145196		0.288114	0.00330198
0.150735	0.00148552		0.288277	0.00330424
0.150818	0.00149398		0.288439	0.00332115
0.150901	0.001492		0.288602	0.00332618
0.150985	0.00147519		0.288765	0.00332502
0.151068	0.0014471		0.288928	0.00332309
0.151151	0.00142548		0.28909	0.00331861
0.151234	0.00141034		0.289253	0.00332188
0.151317	0.00139864		0.289416	0.00333111
0.1514	0.00140277		0.289578	0.00331447
0.151483	0.00142888		0.289741	0.00332479
0.151566	0.00143491		0.289904	0.00332563
0.151649	0.00141702		0.290067	0.00331567
0.151732	0.00143726		0.290229	0.00332644
0.151815	0.0014592		0.290392	0.00334371
0.151898	0.00144082		0.290555	0.00333666
0.151981	0.00143232		0.290717	0.00332338
0.152064	0.00145184		0.29088	0.00331516
0.152147	0.00149325		0.291043	0.0033047
0.15223	0.00149272		0.291206	0.00332013
0.152313	0.00148977		0.291368	0.00332013
0.152396	0.00147285		0.291531	0.0033263
0.152479	0.00143135		0.291694	0.00334103
0.152562	0.0014137		0.291856	0.0033521
0.152645	0.00142038		0.292019	0.00335724
0.152729	0.00143856		0.292182	0.00335154
0.152812	0.00144783		0.292344	0.00336113
0.152895	0.00144929		0.292507	0.00334902
0.152978	0.00144516		0.29267	0.00334577
0.153061	0.0014403		0.292833	0.00334578
0.153144	0.00140714		0.292995	0.00333549
0.153227	0.00140293		0.293158	0.00333922
0.15331	0.00140836		0.293321	0.00334799
0.153393	0.00141054		0.293483	0.00334496
0.153476	0.00140484		0.293646	0.00334768
0.153559	0.00142034		0.293809	0.00334636
0.153642	0.00143742		0.293972	0.00334705
0.153725	0.00142301		0.294134	0.00336135
0.153808	0.00141649		0.294297	0.00336218
0.153891	0.00142904		0.29446	0.00336275
0.153974	0.00141637		0.294622	0.00335977
0.154057	0.0013848		0.294785	0.00335442
0.15414	0.00138601		0.294948	0.00334458
0.154223	0.00140828		0.295111	0.00334991
0.154306	0.00141447		0.295273	0.00335656
0.154389	0.00141273		0.295436	0.00335001
0.154473	0.00139795		0.295599	0.00335477
0.154556	0.00138439		0.295761	0.00336566
0.154639	0.00137828		0.295924	0.00337128
0.154722	0.00138856		0.296087	0.00338242
0.154805	0.00138524		0.29625	0.00339894
0.154888	0.00137617		0.296412	0.00340433
0.154971	0.00139293		0.296575	0.00340065
0.155054	0.00140516		0.296738	0.00340675
0.155137	0.00143002		0.2969	0.00341939
0.15522	0.00145212		0.297063	0.00343096
0.155303	0.00144884		0.297226	0.00342576
0.155386	0.00146398		0.297388	0.00342413
0.155469	0.0014809		0.297551	0.00343095
0.155552	0.00146746		0.297714	0.00343102
0.155635	0.0014537		0.297877	0.00343002
0.155718	0.00144916		0.298039	0.00342137
0.155801	0.0014609		0.298202	0.00341178
0.155884	0.0014894		0.298365	0.00340519
0.155967	0.00150892		0.298527	0.00340658
0.15605	0.0015139		0.29869	0.00339539
0.156133	0.00150171		0.298853	0.00340213
0.156217	0.00149953		0.299016	0.00340893
0.1563	0.00151847		0.299178	0.00341292
0.156383	0.00150248		0.299341	0.00339853
0.156466	0.0014971		0.299504	0.00340472
0.156549	0.00152135		0.299666	0.00340532
0.156632	0.00152438		0.299829	0.00339019
0.156715	0.00150114		0.299992	0.00338057
0.156798	0.00150714		0.300155	0.00337057
0.156881	0.00149896		0.300317	0.00334349
0.156964	0.00146702		0.30048	0.00333533
0.157047	0.00145398		0.300643	0.00334065
0.15713	0.00141346		0.300805	0.00332856
0.157213	0.00145916		0.300968	0.00332235
0.157296	0.00146333		0.301131	0.00331267
0.157379	0.00142334		0.301294	0.00332649
0.157462	0.00136079		0.301456	0.00333945
0.157545	0.00134452		0.301619	0.00333657
0.157628	0.00133087		0.301782	0.0033279
0.157711	0.00130772		0.301944	0.00332582
0.157794	0.0012942		0.302107	0.00332976
0.157877	0.00128323		0.30227	0.00332652
0.15796	0.00126918		0.302432	0.00332727
0.158044	0.00124517		0.302595	0.00332012
0.158127	0.00124076		0.302758	0.00332443
0.15821	0.00123902		0.302921	0.00331981
0.158293	0.00122533		0.303083	0.00331695
0.158376	0.00121606		0.303246	0.00331859
0.158459	0.00121444		0.303409	0.00333141
0.158542	0.00124068		0.303571	0.00333496
0.158625	0.00125975		0.303734	0.00332471
0.158708	0.0012459		0.303897	0.00333486
0.158791	0.0012206		0.30406	0.00334209
0.158874	0.00118712		0.304222	0.00334069
0.158957	0.00119275		0.304385	0.00335115
0.15904	0.00117732		0.304548	0.00335322
0.159123	0.00112943		0.30471	0.00334907
0.159206	0.00109939		0.304873	0.00336323
0.159289	0.00107393		0.305036	0.00337152
0.159372	0.00108567		0.305199	0.00337114
0.159455	0.00111174		0.305361	0.0033756
0.159538	0.00112486		0.305524	0.0033764
0.159621	0.00111615		0.305687	0.00337191
0.159704	0.00109267		0.305849	0.00337703
0.159788	0.00105174		0.306012	0.00339441
0.159871	0.00102571		0.306175	0.00340924
0.159954	0.000972074		0.306338	0.00342773
0.160037	0.000956893		0.3065	0.00343698
0.16012	0.000936328		0.306663	0.00344348
0.160203	0.000938838		0.306826	0.00344666
0.160286	0.000976284		0.306988	0.0034572
0.160369	0.000944789		0.307151	0.00347864
0.160452	0.000942805		0.307314	0.00348808
0.160535	0.00096499		0.307476	0.00348829
0.160618	0.000946286		0.307639	0.00348531
0.160701	0.000950618		0.307802	0.00349171
0.160784	0.000992315		0.307965	0.00350121
0.160867	0.00100422		0.308127	0.0034988
0.16095	0.000960536		0.30829	0.00350141
0.161033	0.000953938		0.308453	0.0035076
0.161116	0.000965759		0.308615	0.00350926
0.161199	0.000982438		0.308778	0.00351403
0.161282	0.000982721		0.308941	0.00350629
0.161365	0.000949485		0.309104	0.0035102
0.161448	0.000950982		0.309266	0.00350391
0.161532	0.000990534		0.309429	0.003497
0.161615	0.00100308		0.309592	0.00349135
0.161698	0.00100547		0.309755	0.00350005
0.161781	0.0010247		0.309917	0.00350525
0.161864	0.00103847		0.31008	0.00349795
0.161947	0.00102082		0.310243	0.00348837
0.16203	0.00104389		0.310405	0.0034765
0.162113	0.00103798		0.310568	0.00347724
0.162196	0.00108729		0.310731	0.00348806
0.162279	0.00108279		0.310894	0.00348455
0.162362	0.00108996		0.311056	0.00348228
0.162445	0.00108939		0.311219	0.00347877
0.162528	0.00108405		0.311382	0.00347536
0.162611	0.00107867		0.311544	0.00346902
0.162694	0.00107733		0.311707	0.00349077
0.162777	0.00108081		0.31187	0.00350825
0.16286	0.00111538		0.312032	0.00349798
0.162943	0.00113996		0.312195	0.00348319
0.163026	0.00117384		0.312358	0.00349666
0.163109	0.00118918		0.312521	0.00350384
0.163192	0.00120481		0.312683	0.00351129
0.163276	0.00125189		0.312846	0.00352867
0.163359	0.0012827		0.313009	0.00353162
0.163442	0.0012893		0.313171	0.00352726
0.163525	0.00128934		0.313334	0.00354561
0.163608	0.0012661		0.313497	0.00355451
0.163691	0.00124966		0.31366	0.00356669
0.163774	0.00124841		0.313822	0.00354935
0.163857	0.0012506		0.313985	0.00354483
0.16394	0.00127391		0.314148	0.00355501
0.164023	0.00130691		0.31431	0.00355307
0.164106	0.00131589		0.314473	0.00355827
0.164189	0.00130889		0.314636	0.00356822
0.164272	0.00131116		0.314799	0.00357277
0.164355	0.00130881		0.314961	0.00357793
0.164438	0.00132261		0.315124	0.00358866
0.164521	0.00135707		0.315287	0.00359336
0.164604	0.00137516		0.315449	0.00359503
0.164687	0.00137536		0.315612	0.00360003
0.16477	0.001375		0.315775	0.00359146
0.164853	0.00136233		0.315938	0.00357487
0.164936	0.00133986		0.3161	0.00356719
0.16502	0.00136184		0.316263	0.00357916
0.165103	0.00136541		0.316426	0.0035861
0.165186	0.00137184		0.316588	0.00357338
0.165269	0.00136974		0.316751	0.00355604
0.165352	0.00135261		0.316914	0.00354834
0.165435	0.00134711		0.317076	0.00354911
0.165518	0.00136771		0.317239	0.00355732
0.165601	0.00135553		0.317402	0.00355907
0.165684	0.00134103		0.317565	0.00356382
0.165767	0.00135771		0.317727	0.00356394
0.16585	0.00139046		0.31789	0.00356909
0.165933	0.00138443		0.318053	0.00358568
0.166016	0.00139046		0.318215	0.00358324
0.166099	0.00140067		0.318378	0.00357119
0.166182	0.00138468		0.318541	0.00356847
0.166265	0.00138633		0.318704	0.00356637
0.166348	0.00134435		0.318866	0.00356987
0.166431	0.00133508		0.319029	0.00357654
0.166514	0.00134359		0.319192	0.00357813
0.166597	0.00133593		0.319354	0.00357447
0.16668	0.0013133		0.319517	0.00358352
0.166764	0.00129367		0.31968	0.00358964
0.166847	0.00130059		0.319843	0.00360366
0.16693	0.00129488		0.320005	0.00360418
0.167013	0.00127217		0.320168	0.0036176
0.167096	0.00125307		0.320331	0.00362462
0.167179	0.00121185		0.320493	0.00361642
0.167262	0.00119007		0.320656	0.00362138
0.167345	0.00117461		0.320819	0.00364
0.167428	0.00115498		0.320982	0.00366117
0.167511	0.00113979		0.321144	0.00366757
0.167594	0.00113591		0.321307	0.00367375
0.167677	0.0011487		0.32147	0.00368091
0.16776	0.00118295		0.321632	0.00366684
0.167843	0.00118594		0.321795	0.00366781
0.167926	0.00117153		0.321958	0.00366137
0.168009	0.00117307		0.322121	0.00364989
0.168092	0.00116902		0.322283	0.00364481
0.168175	0.00114651		0.322446	0.00366671
0.168258	0.00112967		0.322609	0.00368234
0.168341	0.00113988		0.322771	0.00369107
0.168424	0.00115222		0.322934	0.00367751
0.168507	0.00112615		0.323097	0.00367303
0.168591	0.00109538		0.323259	0.00366188
0.168674	0.00105247		0.323422	0.00367078
0.168757	0.00104523		0.323585	0.00366099
0.16884	0.00104717		0.323748	0.00365393
0.168923	0.00105239		0.32391	0.00364233
0.169006	0.00108239		0.324073	0.0036431
0.169089	0.00105292		0.324236	0.00364369
0.169172	0.00105765		0.324398	0.00364285
0.169255	0.00106514		0.324561	0.0036464
0.169338	0.00107644		0.324724	0.0036466
0.169421	0.00106887		0.324887	0.00364165
0.169504	0.0010915		0.325049	0.00362441
0.169587	0.0010615		0.325212	0.00361857
0.16967	0.00107134		0.325375	0.00361861
0.169753	0.00108664		0.325537	0.00360943
0.169836	0.00105073		0.3257	0.0036071
0.169919	0.00101677		0.325863	0.00360621
0.170002	0.000980494		0.326026	0.00360691
0.170085	0.00097345		0.326188	0.00361097
0.170168	0.000949485		0.326351	0.00362262
0.170251	0.000956367		0.326514	0.00361834
0.170335	0.000938635		0.326676	0.00361222
0.170418	0.000961063		0.326839	0.0035965
0.170501	0.00100863		0.327002	0.00358347
0.170584	0.000993044		0.327165	0.00359833
0.170667	0.000987741		0.327327	0.00360207
0.17075	0.000960213		0.32749	0.00360075
0.170833	0.000984259		0.327653	0.00360234
0.170916	0.000981021		0.327815	0.00360977
0.170999	0.000966568		0.327978	0.00361568
0.171082	0.00094325		0.328141	0.00361485
0.171165	0.000920499		0.328303	0.00361781
0.171248	0.00091556		0.328466	0.00361029
0.171331	0.000964504		0.328629	0.00362063
0.171414	0.0010043		0.328792	0.00362863
[truncated: 36,203 more rows]

## Sheet: RpaA SEC
Ve/V0	H2O2		Ve/V0	DTT
0.000129376	1.86367e-05		0.000113189	7.53966e-06
0.000295084	4.28644e-05		0.00027494	5.29099e-06
0.000460791	7.4295e-05		0.000436811	7.9979e-06
0.000626499	3.67445e-05		0.000598561	8.61676e-06		Peak	Ve (mL)	Vo (mL)	Ve/Vo	Calculated MW (kDa)	Predicted MW of monomer RpaA-MBP	Oligomeric state	Oligomeric state
0.000792206	-8.83984e-06		0.000760312	5.12092e-06		DTT	13.28	8.34	1.59233	105.7	71	1.48873	Monomer
0.000957914	-1.27938e-05		0.000922062	1.24905e-05
0.00112362	-2.03241e-05		0.00108393	1.28968e-05		H2O2 peak1	10.86	8.34	1.30216	303.759	71	4.27829	Tetramer
0.00128933	-3.52838e-05		0.00124568	1.17394e-05		H2O2 peak2	11.69	8.34	1.40168	211.49	71	2.97874	Trimer
0.00145516	-4.53577e-05		0.00140743	1.5273e-05		H2O2 peak3	13.35	8.34	1.60072	102.521	71	1.44396	Monomer
0.00162086	-4.42496e-05		0.0015693	1.93641e-05
0.00178657	-4.65666e-05		0.00173106	2.19009e-05
0.00195228	-4.91102e-05		0.00189281	2.08569e-05
0.00211799	-2.74514e-05		0.00205468	1.70304e-05
0.00228369	-4.48288e-06		0.00221643	1.52825e-05
0.0024494	3.37476e-06		0.0023783	1.79799e-05
0.00261511	8.21023e-06		0.00253993	1.72571e-05
0.00278082	2.10796e-05		0.0027018	2.10081e-05
0.00294664	-5.51546e-06		0.00286355	1.70445e-05
0.00311223	-3.50068e-05		0.00302542	1.3322e-05
0.00327806	-5.03947e-05		0.00318717	1.2089e-05
0.00344376	-4.8808e-05		0.00334892	1.42857e-05
0.00360947	-3.49564e-05		0.00351079	1.50321e-05
0.00377518	-9.31835e-06		0.00367254	1.54384e-05
0.00394089	1.46827e-05		0.00383429	1.92271e-05
0.00410659	2.63936e-05		0.00399616	2.26284e-05
0.0042723	3.54853e-05		0.00415791	2.25292e-05
0.00443801	3.97919e-05		0.00431966	1.72477e-05
0.00460372	1.44309e-05		0.00448141	1.96381e-05
0.00476954	-7.20284e-06		0.00464329	2.02758e-05
0.00493525	-8.03393e-06		0.00480504	2.29733e-05				19
0.00510096	2.045e-05		0.00496679	2.36583e-05
0.00526667	4.3217e-05		0.00512866	2.60581e-05
0.00543237	4.82791e-05		0.00529041	2.71966e-05
0.00559808	4.21593e-05		0.00545228	1.98554e-05
0.00576379	3.72734e-05		0.00561403	1.54714e-05
0.0059295	3.3949e-05		0.00577578	1.80791e-05
0.0060952	3.79282e-05		0.00593765	1.95389e-05
0.00626103	5.77486e-05		0.0060994	1.99451e-05
0.00642674	5.02687e-05		0.00626115	2.0342e-05
0.00659245	3.4906e-05		0.0064229	2.52314e-05
0.00675815	4.20081e-05		0.00658477	2.70077e-05
0.00692386	2.88869e-05		0.00674652	2.63983e-05
0.00708957	1.82589e-05		0.00690827	2.75698e-05
0.00725528	2.43788e-05		0.00707014	2.64077e-05
0.00742098	3.14054e-05		0.00723189	2.93886e-05
0.00758669	6.65381e-05		0.00739365	2.85336e-05
0.0077524	8.54518e-05		0.00755552	3.0513e-05
0.00791811	8.15734e-05		0.00771727	2.72392e-05
0.00808393	7.11721e-05		0.00787902	2.64833e-05
0.00824964	5.22331e-05		0.00804077	2.6951e-05
0.00841535	3.26394e-05		0.00820264	2.59873e-05
0.00858106	2.59151e-05		0.00836439	2.36583e-05
0.00874676	1.56397e-05		0.00852626	2.2071e-05
0.00891247	-6.77469e-06		0.00868801	2.15135e-05
0.00907818	-8.99095e-06		0.00884976	1.86885e-05
0.00924388	4.86065e-06		0.00901163	1.86082e-05
0.00940959	1.31212e-05		0.00917338	2.38331e-05
0.00957542	-5.74212e-06		0.00933513	2.43197e-05
0.00974113	-1.68234e-05		0.009497	2.45039e-05
0.00990683	-3.41505e-05		0.00965875	2.23544e-05
0.0100725	-3.4352e-05		0.0098205	2.05451e-05
0.0102382	-2.62173e-05		0.00998225	1.81878e-05
0.010404	-3.03476e-05		0.0101441	1.47912e-05
0.0105697	-2.92395e-05		0.0103059	1.4229e-05
0.0107354	-1.6899e-05		0.0104676	1.34495e-05
0.0109011	-3.97919e-06		0.0106295	8.34276e-06
0.0110669	-7.27839e-06		0.0107912	3.87848e-06
0.0112326	-1.08043e-05		0.0109531	-1.55895e-06
0.0113983	-7.85764e-06		0.0111149	1.75264e-06
0.011564	-5.18806e-06		0.0112766	-1.62981e-06
0.0117297	-3.63416e-05		0.0114385	-4.83275e-06
0.0118954	-3.33194e-05		0.0116002	-3.49111e-06
0.0120612	-5.82775e-05		0.011762	-1.47864e-06
0.0122269	-4.42748e-05		0.0119237	-9.49544e-07
0.0123926	-6.68403e-05		0.0120856	-1.07237e-06
0.0125583	-7.00891e-05		0.0122474	7.85145e-06
0.012724	-7.76697e-05		0.0124091	9.99619e-06
0.0128898	-7.5655e-05		0.012571	1.20606e-05
0.0130555	-7.97601e-05		0.0127327	1.54761e-05
0.0132212	-9.32339e-05		0.0128945	1.72052e-05
0.0133869	-8.99599e-05		0.0130564	1.75406e-05
0.0135526	-8.4243e-05		0.0132181	1.89058e-05
0.0137183	-7.70905e-05		0.0133799	2.05923e-05
0.0138841	-4.27637e-05		0.0135416	1.89673e-05
0.0140498	-4.362e-05		0.0137035	1.54809e-05
0.0142155	-2.84084e-05		0.0138652	1.24197e-05
0.0143813	-3.35461e-05		0.0140271	1.36715e-05
0.014547	6.64877e-06		0.0141888	2.35213e-05
0.0147127	1.86367e-05		0.0143506	3.03382e-05
0.0148784	-7.27839e-06		0.0145125	3.47694e-05
0.0150441	-2.5764e-05		0.0146742	3.91061e-05
0.0152098	-1.98204e-05		0.014836	3.92431e-05
0.0153755	-8.78947e-06		0.0149978	3.80573e-05
0.0155412	-1.53879e-05		0.0151596	4.30979e-05
0.015707	-2.75521e-05		0.0153213	4.31357e-05
0.0158728	1.1585e-06		0.0154831	4.25311e-05
0.0160385	1.02502e-05		0.015645	4.01548e-05
0.0162042	2.16589e-05		0.0158067	4.30885e-05
0.0163699	-6.24582e-06		0.0159685	4.65891e-05
0.0165356	-3.14306e-05		0.0161303	4.36696e-05
0.0167013	-2.88365e-05		0.0162921	4.92676e-05
0.016867	-6.17026e-06		0.016454	4.65607e-05
0.0170327	-1.63953e-05		0.0166157	4.30602e-05
0.0171984	-1.36501e-05		0.0167775	4.58804e-05
0.0173641	-1.58664e-06		0.0169392	4.42128e-05
0.0175299	1.69997e-05		0.0171011	4.13311e-05
0.0176957	1.61182e-05		0.0172628	4.44632e-05
0.0178614	1.30709e-05		0.0174246	4.82472e-05
0.0180271	-7.7569e-06		0.0175865	4.97306e-05
0.0181928	4.81029e-06		0.0177482	4.93763e-05
0.0183585	1.0502e-05		0.01791	5.05431e-05
0.0185242	2.72751e-05		0.0180718	5.03069e-05
0.0186899	2.66958e-06		0.0182336	4.33389e-05
0.0188556	-3.77267e-05		0.0183953	3.65834e-05
0.0190213	-3.50068e-05		0.0185572	3.49819e-05
0.0191872	-2.61669e-05		0.0187189	3.07964e-05
0.0193529	-3.51579e-05		0.0188807	2.73525e-05
0.0195186	-4.83547e-05		0.0190424	2.69463e-05
0.0196843	-2.82573e-05		0.0192043	2.56613e-05
0.01985	1.28442e-06		0.0193661	2.7669e-05
0.0200157	-1.51108e-07		0.0195279	3.49536e-05
0.0201814	1.10813e-06		0.0196897	4.18319e-05
0.0203471	-3.62912e-05		0.0198514	4.41561e-05
0.0205128	-1.29198e-05		0.0200133	4.1454e-05
0.0206787	6.97617e-06		0.0201751	3.62716e-05
0.0208444	1.46323e-05		0.0203368	3.35647e-05
0.0210101	-1.93167e-05		0.0204987	3.42166e-05
0.0211758	-2.47566e-05		0.0206604	3.29837e-05
0.0213415	-3.63416e-05		0.0208222	3.40844e-05
0.0215072	-3.15313e-05		0.0209839	3.67724e-05
0.0216729	-6.38937e-05		0.0211458	3.66354e-05
0.0218386	-7.89038e-05		0.0213076	3.75566e-05
0.0220043	-8.8751e-05		0.0214693	3.49819e-05
0.02217	-9.33095e-05		0.0216312	3.1727e-05
0.0223357	-9.67094e-05		0.0217929	3.0683e-05
0.0225016	-9.57272e-05		0.0219548	3.04704e-05
0.0226673	-0.000126553		0.0221165	3.18404e-05
0.022833	-0.00014179		0.0222783	3.16278e-05
0.0229987	-0.000120459		0.02244	3.69472e-05
0.0231644	-0.000136602		0.0226018	4.55639e-05
0.0233301	-0.000147809		0.0227637	5.18517e-05
0.0234958	-0.000162416		0.0229254	5.93583e-05
0.0236615	-0.00019017		0.0230873	5.97409e-05
0.0238273	-0.000203845		0.023249	6.21124e-05
0.023993	-0.000229357		0.0234108	5.97693e-05
0.0241588	-0.000249404		0.0235727	5.57774e-05
0.0243245	-0.000239708		0.0237344	5.4809e-05
0.0244902	-0.000217873		0.0238962	5.54798e-05
0.0246559	-0.000223842		0.024058	5.8541e-05
0.0248216	-0.000198305		0.0242198	6.05582e-05
0.0249873	-0.000174832		0.0243815	6.48619e-05
0.025153	-0.000157354		0.0245433	6.65814e-05
0.0253188	-0.00012202		0.0247052	6.0922e-05
0.0254845	-8.74414e-05		0.0248669	5.67459e-05
0.0256502	-6.26093e-05		0.0250288	5.54609e-05
0.0258159	-7.60579e-06		0.0251905	5.50641e-05
0.0259817	3.02972e-05		0.0253523	5.20407e-05
0.0261474	0.000101696		0.0255141	5.62168e-05
0.0263131	0.000180877		0.0256759	5.59003e-05
0.0264788	0.00024613		0.0258376	6.07755e-05
0.0266445	0.000321962		0.0259994	6.56555e-05
0.0268102	0.00041104		0.0261613	7.01292e-05
0.0269759	0.000529031		0.026323	7.12158e-05
0.0271417	0.000609093		0.0264848	6.57642e-05
0.0273074	0.000703334		0.0266466	6.2788e-05
0.0274731	0.000796316		0.0268084	5.74734e-05
0.0276388	0.000908942		0.0269701	5.49932e-05
0.0278046	0.00104615		0.027132	5.65805e-05
0.0279703	0.00116817		0.0272938	5.58341e-05
0.028136	0.0012741		0.0274556	5.18092e-05
0.0283017	0.00138791		0.0276174	4.83039e-05
0.0284674	0.00149416		0.0277791	5.05479e-05
0.0286332	0.00161474		0.0279409	4.79449e-05
0.0287989	0.00172782		0.0281026	4.18224e-05
0.0289646	0.00180534		0.0282645	3.69755e-05
0.0291303	0.00188669		0.0284263	3.77455e-05
0.029296	0.00202228		0.0285881	3.8492e-05
0.0294618	0.00213043		0.0287499	3.80243e-05
0.0296275	0.00222782		0.0289116	4.31357e-05
0.0297932	0.0023205		0.0290735	4.46002e-05
0.0299589	0.00239472		0.0292353	4.62914e-05
0.0301247	0.00246531		0.029397	4.09532e-05
0.0302904	0.00247974		0.0295589	4.5956e-05
0.0304561	0.00253376		0.0297206	4.30696e-05
0.0306218	0.0025695		0.0298824	4.32775e-05
0.0307875	0.00260974		0.0300441	4.54458e-05
0.0309532	0.00264933		0.030206	4.79732e-05
0.0311189	0.00266732		0.0303677	5.08596e-05
0.0312847	0.00269749		0.0305296	5.65947e-05
0.0314504	0.00272935		0.0306914	6.60901e-05
0.0316161	0.00276511		0.0308531	8.02908e-05
0.0317818	0.00277604		0.031015	9.24412e-05
0.0319476	0.002774		0.0311767	0.000100307
0.0321133	0.00277465		0.0313385	0.000119496
0.032279	0.00278306		0.0315002	0.000142814
0.0324447	0.00279281		0.0316621	0.000172756
0.0326104	0.00278324		0.0318239	0.000199461
0.0327761	0.00277004		0.0319856	0.000242771
0.0329418	0.00277644		0.0321475	0.000295336
0.0331076	0.00280822		0.0323092	0.000353164
0.0332733	0.00282112		0.032471	0.000415621
0.0334391	0.00279611		0.0326329	0.000497027
0.0336048	0.00280462		0.0327946	0.000577502
0.0337705	0.00281437		0.0329565	0.000662971
0.0339362	0.0028189		0.0331182	0.000754774
0.0341019	0.0028419		0.03328	0.000846733
0.0342676	0.00286318		0.0334417	0.000937275
0.0344333	0.00287595		0.0336035	0.00102318
0.034599	0.00288416		0.0337653	0.00111057
0.0347647	0.00292188		0.0339271	0.00119199
0.0349306	0.0029453		0.034089	0.00127307
0.0350963	0.00295533		0.0342507	0.0013501
0.035262	0.00297331		0.0344125	0.0014223
0.0354277	0.00300381		0.0345743	0.00148905
0.0355934	0.0030333		0.0347361	0.00155272
0.0357591	0.00305786		0.0348978	0.00161489
0.0359248	0.00308692		0.0350596	0.00167527
0.0360905	0.00310666		0.0352215	0.00173507
0.0362562	0.00311364		0.0353832	0.00179233
0.0364219	0.00314845		0.035545	0.00183811
0.0365876	0.0031838		0.0357068	0.00188018
0.0367535	0.00322224		0.0358686	0.00191033
0.0369192	0.00324687		0.0360303	0.00193265
0.0370849	0.00326082		0.0361922	0.0019445
0.0372506	0.00325586		0.036354	0.00194982
0.0374163	0.00327563		0.0365158	0.00194641
0.037582	0.00331142		0.0366776	0.00194436
0.0377477	0.00332577		0.0368393	0.00192895
0.0379134	0.0033338		0.0370011	0.00190746
0.0380791	0.00335244		0.0371629	0.00188998
0.038245	0.00336997		0.0373247	0.00187519
0.0384107	0.00337813		0.0374865	0.00186135
0.0385764	0.00340206		0.0376483	0.00184639
0.0387421	0.00342772		0.0378101	0.00183533
0.0389078	0.00341417		0.0379718	0.00182476
0.0390735	0.00340412		0.0381337	0.00181848
0.0392392	0.00342193		0.0382954	0.00181776
0.0394049	0.00343605		0.0384573	0.00181389
0.0395706	0.00342178		0.0386191	0.00182025
0.0397365	0.00339707		0.0387808	0.00182578
0.039902	0.00338435		0.0389426	0.0018317
0.0400679	0.00338055		0.0391043	0.00183354
0.0402336	0.00336979		0.0392662	0.00183809
0.0403993	0.00336151		0.0394279	0.00183994
0.040565	0.00335028		0.0395898	0.00184594
0.0407307	0.00332469		0.0397516	0.00184572
0.0408964	0.00330905		0.0399133	0.0018448
0.0410621	0.00329494		0.0400752	0.00184829
0.0412278	0.00328092		0.0402369	0.0018555
0.0413935	0.00326037		0.0403987	0.0018586
0.0415594	0.00323649		0.0405604	0.00185875
0.0417251	0.00322382		0.0407223	0.00185543
0.0418908	0.00321866		0.0408841	0.00185725
0.0420565	0.00320441		0.0410458	0.00185801
0.0422222	0.00318471		0.0412077	0.00185143
0.0423879	0.00316882		0.0413694	0.00184778
0.0425536	0.00313925		0.0415312	0.00184207
0.0427193	0.00311963		0.041693	0.00183272
0.042885	0.00310037		0.0418548	0.00182706
0.0430508	0.00307732		0.0420167	0.00181952
0.0432165	0.00303451		0.0421784	0.00180794
0.0433823	0.00297545		0.0423402	0.00179627
0.043548	0.00294256		0.0425019	0.00178475
0.0437137	0.00293861		0.0426638	0.00176587
0.0438794	0.00292392		0.0428255	0.00174738
0.0440451	0.00288416		0.0429873	0.0017366
0.0442108	0.00286625		0.0431492	0.0017216
0.0443765	0.00284595		0.0433109	0.00170324
0.0445422	0.0028394		0.0434727	0.00169016
0.0447079	0.00281432		0.0436345	0.00168109
0.0448737	0.0028151		0.0437963	0.00167375
0.0450394	0.0028115		0.043958	0.0016634
0.0452052	0.00280382		0.0441198	0.00165031
0.0453709	0.00280382		0.0442817	0.00163969
0.0455366	0.00280999		0.0444434	0.00162099
0.0457023	0.00281787		0.0446052	0.00160735
0.045868	0.00278981		0.044767	0.00159277
0.0460337	0.00278279		0.0449288	0.00157855
0.0461994	0.00277818		0.0450906	0.00157295
0.0463652	0.00276307		0.0452524	0.00156378
0.0465309	0.00275048		0.0454141	0.00154806
0.0466966	0.00274982		0.045576	0.00154132
0.0468624	0.00275549		0.0457378	0.00153315
0.0470281	0.00271368		0.0458995	0.00152117
0.0471938	0.00270688		0.0460613	0.00151187
0.0473595	0.00271262		0.0462231	0.00151037
0.0475252	0.00273267		0.0463849	0.00150251
0.047691	0.00271509		0.0465466	0.00149076
0.0478567	0.00268648		0.0467085	0.00148455
0.0480224	0.00267948		0.0468703	0.0014725
0.0481881	0.00268155		0.047032	0.00146277
0.0483538	0.00266382		0.0471939	0.00145398
0.0485195	0.00262453		0.0473556	0.00144814
0.0486853	0.00260511		0.0475175	0.00144182
0.048851	0.00260874		0.0476793	0.00143265
0.0490167	0.00258985		0.047841	0.00142836
0.0491824	0.00255774		0.0480028	0.00142349
0.0493481	0.00251737		0.0481646	0.00141641
0.0495139	0.00248498		0.0483264	0.0014047
0.0496796	0.00246695		0.0484881	0.0014035
0.0498453	0.00246644		0.04865	0.00139452
0.050011	0.00247692		0.0488118	0.00139191
0.0501767	0.00244801		0.0489735	0.00138347
0.0503424	0.0023988		0.0491354	0.00137821
0.0505082	0.00239582		0.0492971	0.00137321
0.0506739	0.00235326		0.0494589	0.00136456
0.0508396	0.00228534		0.0496206	0.00135575
0.0510054	0.00225799		0.0497825	0.00134758
0.0511711	0.00226829		0.0499442	0.00133758
0.0513368	0.00225983		0.050106	0.00132673
0.0515025	0.00225335		0.0502679	0.00131911
0.0516682	0.0022292		0.0504296	0.00131381
0.0518339	0.00224157		0.0505915	0.00130819
0.0519996	0.00221888		0.0507532	0.00130289
0.0521653	0.00222424		0.050915	0.00129589
0.0523311	0.00220404		0.0510769	0.00129086
0.0524969	0.00221444		0.0512386	0.00128488
0.0526626	0.0022534		0.0514004	0.0012772
0.0528283	0.00226602		0.0515621	0.00127177
0.052994	0.00225121		0.051724	0.00126591
0.0531597	0.00222827		0.0518857	0.00125906
0.0533254	0.00222522		0.0520475	0.00124928
0.0534911	0.00223258		0.0522094	0.0012442
0.0536568	0.00224603		0.0523711	0.00124181
0.0538225	0.00223217		0.0525329	0.00123856
0.0539882	0.00220354		0.0526947	0.00123298
0.054154	0.00217443		0.0528565	0.0012303
0.0543198	0.00215544		0.0530183	0.0012214
0.0544855	0.00213622		0.05318	0.00121009
0.0546512	0.00214305		0.0533418	0.00120797
0.0548169	0.00215569		0.0535036	0.00120515
0.0549826	0.00218279		0.0536655	0.00120472
0.0551483	0.00218752		0.0538272	0.00120061
0.055314	0.00220316		0.053989	0.00120011
0.0554797	0.00218787		0.0541508	0.0011911
0.0556454	0.00217342		0.0543126	0.0011881
0.0558113	0.00218737		0.0544743	0.0011813
0.055977	0.00216969		0.0546362	0.00117247
0.0561427	0.00216606		0.054798	0.00116837
0.0563084	0.00215413		0.0549597	0.00116565
0.0564741	0.00217181		0.0551215	0.00115912
0.0566398	0.00214644		0.0552833	0.00115292
0.0568055	0.00211773		0.0554451	0.00114404
0.0569712	0.00211844		0.0556068	0.00113837
0.0571369	0.002109		0.0557687	0.00113363
0.0573028	0.00211416		0.0559305	0.00112758
0.0574685	0.00211849		0.0560923	0.00112471
0.0576342	0.00211444		0.0562541	0.00111819
0.0577999	0.00208766		0.0564158	0.00111247
0.0579656	0.00206449		0.0565777	0.00111015
0.0581313	0.00204969		0.0567394	0.00110129
0.058297	0.00205485		0.0569012	0.00109018
0.0584627	0.00206981		0.0570629	0.00108628
0.0586284	0.00209613		0.0572248	0.00108269
0.0587941	0.0020793		0.0573866	0.00107589
0.0589598	0.00207444		0.0575483	0.00106936
0.0591257	0.00210748		0.0577102	0.0010578
0.0592914	0.00211423		0.0578719	0.00104892
0.0594571	0.00207401		0.0580337	0.00104533
0.0596228	0.00212151		0.0581956	0.00103963
0.0597885	0.00211003		0.0583573	0.00103494
0.0599542	0.00210547		0.0585192	0.00102895
0.0601199	0.0020825		0.0586808	0.0010239
0.0602856	0.00207457		0.0588427	0.00101863
0.0604513	0.00207044		0.0590044	0.00101203
0.0606171	0.00204571		0.0591663	0.00100843
0.0607829	0.00204923		0.0593281	0.00100771
0.0609486	0.00205188		0.0594898	0.0010046
0.0611143	0.00206444		0.0596517	0.000971705
0.06128	0.00208849		0.0598134	0.000967906
0.0614457	0.00207414		0.0599752	0.00096887
0.0616114	0.00207376		0.0601371	0.000965204
0.0617771	0.00207945		0.0602988	0.000969678
0.0619428	0.00208598		0.0604606	0.000968412
0.0621086	0.00209043		0.0606223	0.000967793
0.0622743	0.00208535		0.0607842	0.000971223
0.06244	0.00207993		0.0609459	0.000972441
0.0626058	0.0020788		0.0611077	0.000972574
0.0627715	0.00207416		0.0612695	0.000973259
0.0629372	0.00205256		0.0614313	0.000971756
0.0631029	0.00204349		0.0615932	0.000973353
0.0632686	0.00200702		0.0617549	0.000970396
0.0634343	0.00200816		0.0619167	0.000970637
0.0636	0.00200035		0.0620785	0.000970845
0.0637657	0.00198733		0.0622403	0.000969451
0.0639315	0.00198791		0.062402	0.000967325
0.0640972	0.00198277		0.0625638	0.000963135
0.0642629	0.00196401		0.0627257	0.000958349
0.0644287	0.00196161		0.0628874	0.000955038
0.0645944	0.00198368		0.0630492	0.000954263
0.0647601	0.00199584		0.063211	0.000954282
0.0649258	0.00199163		0.0633728	0.000950541
0.0650915	0.00200206		0.0635345	0.000944309
0.0652572	0.00199327		0.0636964	0.000942628
0.065423	0.00199133		0.0638582	0.000942245
0.0655887	0.00198954		0.0640199	0.000943058
0.0657544	0.00198534		0.0641817	0.000939921
0.0659201	0.00197866		0.0643435	0.000933444
0.0660859	0.00194806		0.0645053	0.000930029
0.0662516	0.0019021		0.0646671	0.000924062
0.0664173	0.00187359		0.0648289	0.000913456
0.066583	0.0018576		0.0649906	0.000910527
0.0667487	0.00184068		0.0651525	0.000910102
0.0669145	0.00182957		0.0653143	0.000900347
0.0670802	0.00179686		0.065476	0.000890743
0.0672459	0.00179998		0.0656379	0.000882811
0.0674116	0.00178872		0.0657996	0.000876675
0.0675773	0.00180005		0.0659614	0.000871138
0.067743	0.00181607		0.0661231	0.000865837
0.0679088	0.00182615		0.066285	0.000863149
0.0680745	0.00179741		0.0664468	0.000859422
0.0682402	0.00177207		0.0666085	0.000858898
0.0684059	0.00177467		0.0667704	0.000857849
0.0685716	0.00178164		0.0669321	0.000855704
0.0687374	0.00178905		0.067094	0.000852794
0.0689031	0.001803		0.0672558	0.000853786
0.0690688	0.00180421		0.0674175	0.000853309
0.0692345	0.00178303		0.0675794	0.000849681
0.0694002	0.00177439		0.0677411	0.000845864
0.0695659	0.00179736		0.0679029	0.00084165
0.0697317	0.00180194		0.0680646	0.000836378
0.0698974	0.00178983		0.0682265	0.000830185
0.0700632	0.00177404		0.0683882	0.000822045
0.0702289	0.00173326		0.06855	0.000817699
0.0703946	0.00170564		0.0687119	0.000817099
0.0705603	0.0017352		0.0688736	0.000814515
0.070726	0.00175996		0.0690354	0.000813173
0.0708917	0.00174775		0.0691972	0.000811156
0.0710574	0.00173193		0.069359	0.000810887
0.0712231	0.00173163		0.0695207	0.000800957
0.0713888	0.00172097		0.0696825	0.000804226
0.0715547	0.00171775		0.0698444	0.000801996
0.0717204	0.00172551		0.0700061	0.000801202
0.0718861	0.00170921		0.070168	0.000797329
0.0720518	0.00169118		0.0703297	0.000791679
0.0722175	0.00167438		0.0704915	0.000790923
0.0723832	0.00167965		0.0706534	0.000786605
0.0725489	0.00165922		0.0708151	0.000782065
0.0727146	0.00162955		0.0709769	0.000779353
0.0728803	0.0016024		0.0711387	0.000780157
0.073046	0.00156087		0.0713005	0.000783081
0.0732118	0.00151448		0.0714622	0.000777785
0.0733776	0.00149033		0.071624	0.00077872
0.0735433	0.00147225		0.0717859	0.000782481
0.073709	0.00143777		0.0719476	0.000789893
0.0738747	0.00140899		0.0721094	0.000789028
0.0740404	0.00140785		0.0722712	0.000789775
0.0742061	0.00140244		0.072433	0.000792279
0.0743718	0.0014218		0.0725948	0.00079251
0.0745375	0.00145447		0.0727566	0.000792179
0.0747032	0.00143462		0.0729183	0.000792085
0.0748691	0.00142561		0.0730801	0.000794022
0.0750348	0.00142757		0.073242	0.000788358
0.0752005	0.00143153		0.0734037	0.000782079
0.0753662	0.00140878		0.0735655	0.000783166
0.0755319	0.00139657		0.0737273	0.00078387
0.0756976	0.00140828		0.0738891	0.000780818
0.0758633	0.00139712		0.0740508	0.000776935
0.076029	0.00139607		0.0742127	0.000780227
0.0761947	0.00138612		0.0743745	0.000779164
0.0763606	0.00139219		0.0745362	0.000776028
0.0765261	0.00138718		0.0746981	0.000774563
0.076692	0.00139481		0.0748598	0.00077111
0.0768577	0.00139463		0.0750216	0.000766428
0.0770234	0.00140992		0.0751833	0.000756919
0.0771891	0.00144742		0.0753452	0.000755799
0.0773548	0.00147356		0.075507	0.000752714
0.0775205	0.00149685		0.0756688	0.000748132
0.0776862	0.0014894		0.0758306	0.000737517
0.0778519	0.00147844		0.0759923	0.000733974
0.0780176	0.00148054		0.0761542	0.000734304
0.0781835	0.00148469		0.0763159	0.000733936
0.0783492	0.00148978		0.0764777	0.000726425
0.0785149	0.00149227		0.0766396	0.000718932
0.0786806	0.00146943		0.0768013	0.000714156
0.0788463	0.00142367		0.0769631	0.00071178
0.079012	0.00142055		0.0771248	0.00071016
0.0791777	0.00141873		0.0772867	0.000711029
0.0793434	0.00143974		0.0774484	0.000710481
0.0795091	0.00142961		0.0776102	0.000702955
0.0796749	0.00142412		0.0777721	0.000699379
0.0798406	0.00143155		0.0779338	0.000701708
0.0800064	0.00140105		0.0780957	0.00070031
0.0801721	0.00135975		0.0782574	0.00069877
0.0803378	0.00133074		0.0784192	0.000701198
0.0805035	0.00128074		0.0785809	0.00070578
0.0806692	0.00128556		0.0787427	0.000705317
0.0808349	0.00129309		0.0789046	0.00070278
0.0810006	0.00128757		0.0790663	0.000703678
0.0811663	0.00129447		0.0792282	0.000703801
0.081332	0.00129024		0.0793899	0.000698722
0.0814978	0.001274		0.0795517	0.000697249
0.0816635	0.00125327		0.0797135	0.000700291
0.0818293	0.00125536		0.0798753	0.000702625
0.081995	0.00125745		0.0800371	0.000698982
0.0821607	0.00125072		0.0801989	0.000696597
0.0823264	0.00121763		0.0803607	0.000693186
0.0824921	0.00119408		0.0805224	0.000698255
0.0826578	0.00118882		0.0806842	0.000695486
0.0828235	0.00118036		0.080846	0.000692496
0.0829893	0.00121353		0.0810078	0.000691263
0.083155	0.0012164		0.0811697	0.000690049
0.0833207	0.00118761		0.0813314	0.000688462
0.0834865	0.00116683		0.0814932	0.000686265
0.0836522	0.00116457		0.081655	0.000685821
0.0838179	0.00116318		0.0818168	0.00068147
0.0839836	0.00112394		0.0819785	0.000676066
0.0841493	0.00112828		0.0821403	0.000671663
0.084315	0.00114457		0.0823022	0.000665772
0.0844808	0.00116195		0.0824639	0.000659805
0.0846465	0.00120736		0.0826257	0.000656206
0.0848122	0.00123123		0.0827875	0.000653588
0.0849779	0.00123224		0.0829493	0.000650896
0.0851436	0.00123735		0.083111	0.000647693
0.0853094	0.00124551		0.0832729	0.000643266
0.0854751	0.00124249		0.0834347	0.000642175
0.0856408	0.00125689		0.0835965	0.000640909
0.0858065	0.00126319		0.0837583	0.000640541
0.0859722	0.00129326		0.08392	0.000639
0.0861379	0.00133479		0.0840818	0.000636279
0.0863037	0.00132059		0.0842435	0.00063901
0.0864694	0.00135388		0.0844054	0.00063807
0.0866351	0.00139415		0.0845671	0.000639312
0.0868008	0.00140853		0.084729	0.000642321
0.0869665	0.00140015		0.0848908	0.000638344
0.0871323	0.00141631		0.0850525	0.000633421
0.087298	0.00143241		0.0852144	0.000635174
0.0874637	0.00144472		0.0853761	0.000633629
0.0876294	0.00145631		0.0855379	0.00063866
0.0877952	0.001465		0.0856998	0.000645921
0.0879609	0.00149197		0.0858615	0.000655809
0.0881266	0.00150897		0.0860233	0.000663424
0.0882923	0.00152292		0.086185	0.000671568
0.088458	0.00153826		0.0863469	0.000680166
0.0886237	0.00154574		0.0865086	0.000686761
0.0887894	0.00155768		0.0866704	0.000689071
0.0889552	0.00155883		0.0868323	0.000703418
0.0891209	0.00154581		0.086994	0.000710589
0.0892867	0.00155329		0.0871559	0.000724648
0.0894524	0.00155682		0.0873176	0.000737257
0.0896181	0.00152937		0.0874794	0.000743252
0.0897838	0.00150675		0.0876411	0.0007473
0.0899495	0.00150418		0.087803	0.000747437
0.0901152	0.00149983		0.0879647	0.000758449
0.0902809	0.00148567		0.0881265	0.000773481
0.0904466	0.00148854		0.0882884	0.0007807
0.0906124	0.00148943		0.0884501	0.000785962
0.0907781	0.00146925		0.0886119	0.000796511
0.0909438	0.0014657		0.0887737	0.000799648
0.0911096	0.00148902		0.0889355	0.000806474
0.0912753	0.00149487		0.0890974	0.000814907
0.091441	0.00147736		0.0892591	0.000815105
0.0916067	0.00148978		0.0894209	0.000821606
0.0917724	0.00152358		0.0895826	0.000826585
0.0919381	0.0015409		0.0897444	0.000822839
0.0921038	0.00154627		0.0899062	0.000824355
0.0922695	0.00156067		0.090068	0.00082436
0.0924354	0.00157216		0.0902299	0.000824265
0.0926011	0.00158143		0.0903916	0.000827794
0.0927668	0.00159208		0.0905534	0.000828205
0.0929325	0.00158002		0.0907152	0.000828253
0.0930982	0.00155886		0.090877	0.000821303
0.0932639	0.00158059		0.0910387	0.000812347
0.0934296	0.00160726		0.0912005	0.000809772
0.0935953	0.00161384		0.0913624	0.000808888
0.093761	0.00165169		0.0915241	0.000806465
0.0939269	0.0016838		0.0916859	0.000803649
0.0940926	0.00168924		0.0918477	0.000803791
0.0942583	0.00170133		0.0920095	0.000800328
0.094424	0.00170944		0.0921712	0.000793946
0.0945897	0.00169103		0.0923331	0.000794173
0.0947554	0.00168156		0.0924948	0.000789671
0.0949211	0.00168632		0.0926567	0.000787115
0.0950868	0.00167728		0.0928185	0.000787942
0.0952525	0.00165474		0.0929802	0.000786666
0.0954182	0.00164333		0.093142	0.000791301
0.0955839	0.00163832		0.0933038	0.000794206
0.0957498	0.00165184		0.0934656	0.000791697
0.0959155	0.00163786		0.0936273	0.000791116
0.0960812	0.00163172		0.0937892	0.000790819
0.0962469	0.00163902		0.093951	0.000793256
0.0964126	0.00165967		0.0941127	0.00079671
0.0965783	0.00165298		0.0942746	0.000790658
0.096744	0.00166924		0.0944363	0.000791055
0.0969097	0.00164716		0.0945982	0.000789425
0.0970754	0.00167395		0.09476	0.000791627
0.0972412	0.00168423		0.0949217	0.000797995
0.097407	0.00168524		0.0950835	0.000797173
0.0975727	0.00166937		0.0952452	0.000792916
0.0977384	0.00167922		0.0954071	0.000788164
0.0979041	0.00166431		0.0955688	0.000787947
0.0980698	0.00163303		0.0957307	0.000794111
0.0982355	0.00163703		0.0958924	0.000798566
0.0984012	0.00159173		0.0960542	0.00079525
0.0985669	0.0015747		0.0962161	0.000791452
0.0987327	0.00159147		0.0963778	0.000793393
0.0988984	0.00161535		0.0965396	0.000789255
0.0990641	0.00163011		0.0967013	0.000787389
0.0992299	0.00165031		0.0968632	0.000785292
0.0993956	0.00167101		0.0970249	0.000781508
0.0995613	0.00167144		0.0971867	0.000777398
0.099727	0.00165491		0.0973486	0.000774417
0.0998927	0.00161283		0.0975103	0.000769967
0.100058	0.00161563		0.0976721	0.000762654
0.100224	0.00160739		0.0978339	0.000760089
0.10039	0.00159686		0.0979957	0.000756276
0.100556	0.00154942		0.0981576	0.000753626
0.100721	0.00151834		0.0983193	0.000749341
0.100887	0.00149426		0.0984811	0.000739973
0.101053	0.00148925		0.0986428	0.000737682
0.101218	0.00146872		0.0988047	0.000731272
0.101384	0.00145145		0.0989664	0.000733926
0.10155	0.00142296		0.0991282	0.000734838
0.101716	0.00138801		0.09929	0.000733889
0.101881	0.00136267		0.0994518	0.000736837
0.102047	0.00134514		0.0996135	0.000737063
0.102213	0.00130694		0.0997754	0.000732802
0.102379	0.00128608		0.0999372	0.000726174
0.102544	0.00130832		0.100099	0.000725012
0.10271	0.00130492		0.100261	0.00072385
0.102876	0.00129601		0.100423	0.000725985
0.103041	0.0012912		0.100584	0.000723609
0.103207	0.00125402		0.100746	0.000719126
0.103373	0.0012233		0.100908	0.000721738
0.103539	0.00119935		0.10107	0.000721786
0.103704	0.00118381		0.101232	0.0007206
0.10387	0.00118383		0.101393	0.000719301
0.104036	0.00120068		0.101555	0.000722471
0.104201	0.00120658		0.101717	0.000724908
0.104367	0.00115583		0.101879	0.000721535
0.104533	0.00111546		0.10204	0.000717137
0.104699	0.00110337		0.102202	0.000713396
0.104864	0.00111279		0.102364	0.000710816
0.10503	0.00114432		0.102526	0.000707906
0.105196	0.00116522		0.102688	0.000704528
0.105362	0.00116807		0.102849	0.000697962
0.105527	0.0011689		0.103011	0.000689383
0.105693	0.00119134		0.103173	0.000683416
0.105859	0.00120925		0.103335	0.000679028
0.106024	0.0012172		0.103497	0.000676444
0.10619	0.00122577		0.103658	0.000670453
0.106356	0.00124221		0.10382	0.000668446
0.106521	0.00125138		0.103982	0.000667921
0.106687	0.00122562		0.104144	0.000664104
0.106853	0.0011924		0.104306	0.000661804
0.107019	0.00115376		0.104467	0.000654718
0.107184	0.00112959		0.104629	0.000661053
0.10735	0.00114099		0.104791	0.000660065
0.107516	0.00115137		0.104953	0.000654042
0.107682	0.00112855		0.105114	0.000656338
0.107847	0.001101		0.105276	0.000653343
0.108013	0.0010765		0.105438	0.000659139
0.108179	0.00104761		0.1056	0.000653192
0.108344	0.00103806		0.105762	0.000657845
0.10851	0.0010262		0.105923	0.000661997
0.108676	0.00106821		0.106085	0.000665545
0.108842	0.0010431		0.106247	0.000664822
0.109007	0.00104784		0.106409	0.000668351
0.109173	0.00101411		0.106571	0.000663108
0.109339	0.000980014		0.106732	0.000666211
0.109504	0.000923021		0.106894	0.000665852
0.10967	0.000915717		0.107056	0.000670194
0.109836	0.000903578		0.107218	0.00067119
0.110002	0.000866355		0.107379	0.000668073
0.110167	0.000847441		0.107541	0.000663443
0.110333	0.000813643		0.107703	0.000665923
0.110499	0.000800321		0.107865	0.000666618
0.110665	0.000804199		0.108027	0.000669537
0.11083	0.000808229		0.108188	0.000671795
0.110996	0.000810017		0.10835	0.000667893
0.111162	0.000806944		0.108512	0.000667851
0.111327	0.000811578		0.108674	0.000661704
0.111493	0.000791884		0.108836	0.000659772
0.111659	0.000774632		0.108997	0.000659895
0.111825	0.000745317		0.109159	0.000655091
0.11199	0.000770955		0.109321	0.000656036
0.112156	0.000782364		0.109483	0.000650655
0.112322	0.000799112		0.109644	0.000649039
0.112487	0.000754182		0.109806	0.000644017
0.112653	0.000745342		0.109968	0.00063525
0.112819	0.000713106		0.11013	0.00063336
0.112985	0.000740935		0.110292	0.000640087
0.11315	0.000738719		0.110453	0.000643134
0.113316	0.000733606		0.110615	0.000639756
0.113482	0.000716304		0.110777	0.000639879
0.113647	0.000750707		0.110939	0.000641207
0.113813	0.000749397		0.111101	0.000642208
0.113979	0.00073542		0.111262	0.000640078
0.114145	0.000746022		0.111424	0.000639374
0.11431	0.000756273		0.111586	0.000638731
0.114476	0.000785311		0.111748	0.0006337
0.114642	0.000795561		0.11191	0.000628357
0.114807	0.000782565		0.112071	0.000624082
0.114973	0.000759622		0.112233	0.000619939
0.115139	0.000763198		0.112395	0.000619126
0.115305	0.000799565		0.112557	0.000620836
0.11547	0.000811326		0.112719	0.000621965
0.115636	0.000804728		0.11288	0.000617246
0.115802	0.000790549		0.113042	0.000614818
0.115968	0.000782792		0.113204	0.000616896
0.116133	0.000786771		0.113366	0.000618049
0.116299	0.000791128		0.113527	0.000613802
0.116465	0.000784454		0.113689	0.000607425
0.11663	0.000797298		0.113851	0.000604496
0.116796	0.000800749		0.114013	0.000601151
0.116962	0.000824171		0.114175	0.000597187
0.117128	0.000817623		0.114336	0.000592118
0.117293	0.000775614		0.114498	0.000592
0.117459	0.000756071		0.11466	0.000590493
0.117625	0.0007668		0.114822	0.00059064
0.11779	0.000771761		0.114984	0.000586653
0.117956	0.00076204		0.115145	0.000586374
0.118122	0.000754862		0.115307	0.00058892
0.118288	0.000744914		0.115469	0.000590092
0.118453	0.000730483		0.115631	0.00059089
0.118619	0.000720812		0.115793	0.000595019
0.118785	0.000724162		0.115954	0.000596644
0.11895	0.000725421		0.116116	0.000591873
0.119116	0.000735948		0.116278	0.000596767
0.119282	0.000748692		0.11644	0.000593611
0.119448	0.000730912		0.116601	0.000594566
0.119613	0.000722248		0.116763	0.000591278
0.119779	0.000726303		0.116925	0.000596913
0.119945	0.000718647		0.117087	0.000595869
0.120111	0.000719654		0.117249	0.000589865
0.120276	0.000729577		0.11741	0.000589227
0.120442	0.000702579		0.117572	0.0005932
0.120608	0.000675757		0.117734	0.000587957
0.120773	0.000692757		0.117896	0.000590205
0.120939	0.000699859		0.118058	0.000591745
0.121105	0.000695955		0.118219	0.000590167
0.121271	0.000680517		0.118381	0.000591533
0.121436	0.000702503		0.118543	0.000593734
0.121602	0.000707641		0.118705	0.000592255
0.121768	0.000700136		0.118867	0.000589837
0.121933	0.000684169		0.119028	0.000585165
0.122099	0.000683489		0.11919	0.000583218
0.122265	0.000705173		0.119352	0.000580828
0.122431	0.000694066		0.119514	0.000578579
0.122596	0.000685932		0.119675	0.000573402
0.122762	0.000672961		0.119837	0.000573383
0.122928	0.000630399		0.119999	0.000577885
0.123094	0.000621081		0.120161	0.000573912
0.123259	0.000643747		0.120323	0.000568404
0.123425	0.000632036		0.120484	0.000566226
0.123591	0.000618034		0.120646	0.000565394
0.123756	0.00060864		0.120808	0.000566311
0.123922	0.000578292		0.12097	0.000564383
0.124088	0.000543033		0.121132	0.000562541
0.124253	0.000596727		0.121293	0.000561506
0.124419	0.000604006		0.121455	0.000561119
0.124585	0.000606071		0.121617	0.000564752
0.124751	0.000627579		0.121779	0.000570884
0.124916	0.000619268		0.121941	0.000574006
0.125082	0.000591514		0.122102	0.000575995
0.125248	0.000598087		0.122264	0.000572395
0.125414	0.000592219		0.122426	0.000568262
0.125579	0.000584311		0.122588	0.000568352
0.125745	0.000622265		0.122749	0.000572211
0.125911	0.000618185		0.122911	0.000576633
0.126076	0.000626798		0.123073	0.000574384
0.126242	0.000611158		0.123235	0.000572329
0.126408	0.000593604		0.123397	0.000572759
0.126574	0.000593075		0.123558	0.000572617
0.126739	0.000569931		0.12372	0.000571805
0.126905	0.000564692		0.123882	0.000562862
0.127071	0.000564869		0.124044	0.000558006
0.127236	0.000557918		0.124206	0.000564534
0.127402	0.000542706		0.124367	0.000568356
0.127568	0.000506742		0.124529	0.000567723
0.127734	0.000489037		0.124691	0.000567426
0.127899	0.000495862		0.124853	0.000566471
0.128065	0.000507674		0.125015	0.000567246
0.128231	0.000534244		0.125176	0.000571318
0.128397	0.000534949		0.125338	0.000572542
0.128562	0.000513643		0.1255	0.000567969
0.128728	0.000513542		0.125662	0.000565068
0.128894	0.000504022		0.125823	0.000563769
0.129059	0.00048871		0.125985	0.000554449
0.129225	0.000490523		0.126147	0.000553258
0.129391	0.000505961		0.126309	0.000550083
0.129557	0.000504878		0.126471	0.000545459
0.129722	0.000494175		0.126632	0.000546781
0.129888	0.000485184		0.126794	0.00054209
0.130054	0.000462921		0.126956	0.000540649
0.130219	0.000436804		0.127118	0.000539686
0.130385	0.000413533		0.12728	0.000540319
0.130551	0.00040691		0.127441	0.000535576
0.130717	0.000400941		0.127603	0.000534296
0.130882	0.00040832		0.127765	0.000537083
0.131048	0.000401319		0.127927	0.000544462
0.131214	0.000382581		0.128088	0.000544169
0.131379	0.000369813		0.12825	0.000540999
0.131545	0.000368377		0.128412	0.000535864
0.131711	0.000382455		0.128574	0.0005367
0.131877	0.000402074		0.128736	0.00053344
0.132042	0.000381977		0.128897	0.000534159
0.132208	0.000359537		0.129059	0.000533077
0.132374	0.000346189		0.129221	0.00053053
0.13254	0.000331633		0.129383	0.000531036
0.132705	0.000331733		0.129545	0.000532033
0.132871	0.000312744		0.129706	0.000529198
0.133037	0.000313701		0.129868	0.000523473
0.133202	0.00029927		0.13003	0.000524819
0.133368	0.000305214		0.130192	0.000525518
0.133534	0.000287207		0.130354	0.000523468
0.1337	0.000272902		0.130515	0.000527242
0.133865	0.000276831		0.130677	0.000523836
0.134031	0.000268923		0.130839	0.000524021
0.134197	0.000256355		0.131001	0.000524578
0.134362	0.0002659		0.131162	0.000523274
0.134528	0.000284965		0.131324	0.000519174
0.134694	0.000277057		0.131486	0.000520648
0.13486	0.000268469		0.131648	0.000520865
0.135025	0.000242605		0.13181	0.000516618
0.135191	0.00024885		0.131971	0.00051462
0.135357	0.000267663		0.132133	0.000514412
0.135523	0.000284462		0.132295	0.000514076
0.135688	0.000287408		0.132457	0.000514615
0.135854	0.00027061		0.132619	0.000516566
0.13602	0.000249631		0.13278	0.000515914
0.136185	0.000251344		0.132942	0.000519594
0.136351	0.00026658		0.133104	0.000522915
0.136517	0.000264263		0.133266	0.000522306
0.136682	0.000307732		0.133428	0.00051992
0.136848	0.00031418		0.133589	0.000519774
0.137014	0.000293755		0.133751	0.000523147
0.13718	0.00028829		0.133913	0.000526255
0.137345	0.000294938		0.134075	0.000525731
0.137511	0.000300278		0.134237	0.000528098
0.137677	0.000297986		0.134398	0.000529241
0.137843	0.000279802		0.13456	0.000527512
0.138008	0.00027741		0.134722	0.000527427
0.138174	0.000279954		0.134884	0.00052617
0.13834	0.000260612		0.135045	0.000521295
0.138505	0.00025419		0.135207	0.000521399
0.138671	0.000256154		0.135369	0.000523057
0.138837	0.000256582		0.135531	0.0005195
0.139003	0.000251923		0.135693	0.000520062
0.139168	0.000242655		0.135854	0.000523298
0.139334	0.000240061		0.136016	0.000523605
0.1395	0.000238499		0.136178	0.000526151
0.139665	0.000228929		0.13634	0.0005278
0.139831	0.000222709		0.136502	0.00052515
0.139997	0.00022422		0.136663	0.000521115
0.140163	0.000217621		0.136825	0.000519693
0.140328	0.000209864		0.136987	0.000520426
0.140494	0.000194124		0.137149	0.000514837
0.14066	0.000165287		0.137311	0.000517308
0.140826	0.000158412		0.137472	0.000522353
0.140991	0.000116656		0.137634	0.000519023
0.141157	0.000112727		0.137796	0.000518432
0.141323	0.000105046		0.137958	0.000519391
0.141488	0.000115195		0.138119	0.000521153
0.141654	0.000122624		0.138281	0.000522377
0.14182	0.000113583		0.138443	0.000530072
0.141986	0.000123783		0.138605	0.00053268
0.142151	0.000113457		0.138767	0.000532784
0.142317	9.32339e-05		0.138928	0.000537517
0.142483	8.90029e-05		0.13909	0.000542964
0.142648	0.000121063		0.139252	0.000545251
0.142814	0.000111417		0.139414	0.000544117
0.14298	9.57776e-05		0.139576	0.000544925
0.143146	0.000107614		0.139737	0.000541141
0.143311	0.000130457		0.139899	0.000540371
0.143477	0.000158437		0.140061	0.000539336
0.143643	0.000155667		0.140223	0.000532864
0.143809	0.00015884		0.140384	0.000536195
0.143974	0.000159319		0.140546	0.000541094
0.14414	0.000139549		0.140708	0.000544041
0.144306	0.000129626		0.14087	0.000543701
0.144471	0.000121844		0.141032	0.000543054
0.144637	0.000118318		0.141193	0.000546016
0.144803	0.000135267		0.141355	0.000535703
0.144969	0.000129122		0.141517	0.000537867
0.145134	0.00013227		0.141679	0.000536634
0.1453	0.000121315		0.141841	0.000537385
0.145466	0.000132875		0.142002	0.000538736
0.145631	0.000136325		0.142164	0.000540621
0.145797	0.000119703		0.142326	0.000541197
0.145963	9.12695e-05		0.142488	0.000543054
0.146129	9.10932e-05		0.14265	0.000540045
0.146294	0.000100714		0.142811	0.00053807
0.14646	0.000102023		0.142973	0.00053687
0.146626	0.000110183		0.143135	0.000540768
0.146791	0.000102426		0.143297	0.000541887
0.146957	0.000109554		0.143459	0.000543909
0.147123	0.000118343		0.14362	0.000546493
0.147289	0.000119577		0.143782	0.00054663
0.147454	0.000116782		0.143944	0.000545175
0.14762	8.48726e-05		0.144106	0.000545544
0.147786	6.17782e-05		0.144267	0.000547504
0.147951	2.62677e-05		0.144429	0.000544774
0.148117	-1.07035e-05		0.144591	0.000542799
0.148283	-1.23657e-05		0.144753	0.000544188
0.148449	-4.60881e-06		0.144915	0.000543366
0.148614	7.15247e-06		0.145076	0.000539823
0.14878	1.07791e-05		0.145238	0.000541585
0.148946	1.40027e-05		0.1454	0.000536955
0.149112	2.42277e-05		0.145562	0.000537669
0.149277	3.79282e-05		0.145724	0.000540772
0.149443	4.66925e-05		0.145885	0.000537182
0.149609	5.71945e-05		0.146047	0.000532396
0.149774	4.46022e-05		0.146209	0.000530323
0.14994	2.64188e-05		0.146371	0.000523822
0.150106	4.20837e-05		0.146532	0.000522419
0.150272	4.53577e-05		0.146694	0.000525797
0.150437	4.22348e-05		0.146856	0.000528494
0.150603	6.72181e-05		0.147018	0.000528064
0.150769	7.85764e-05		0.14718	0.000523331
0.150934	7.18772e-05		0.147341	0.000520832
0.1511	6.37678e-05		0.147503	0.000518446
0.151266	5.6439e-05		0.147665	0.000516712
0.151432	5.20065e-05		0.147827	0.000514152
0.151597	3.44779e-05		0.147989	0.000511776
0.151763	4.35192e-05		0.14815	0.000513722
0.151929	5.88064e-05		0.148312	0.000514861
0.152094	7.17765e-05		0.148474	0.000520057
0.15226	0.000102905		0.148636	0.000518909
0.152426	0.000104743		0.148798	0.00051529
0.152592	9.3662e-05		0.148959	0.000512116
0.152757	9.61302e-05		0.149121	0.000513231
0.152923	9.47702e-05		0.149283	0.000519074
0.153089	7.86268e-05		0.149445	0.000520752
0.153255	7.52268e-05		0.149606	0.000521876
0.15342	5.40213e-05		0.149768	0.000518961
0.153586	3.47801e-05		0.14993	0.000515394
0.153752	2.06011e-05		0.150092	0.000515418
0.153917	-2.87106e-06		0.150254	0.000519826
0.154083	1.09805e-05		0.150415	0.000525754
0.154249	-2.55121e-05		0.150577	0.000521588
0.154415	-4.54585e-05		0.150739	0.000519982
0.15458	-5.19813e-05		0.150901	0.000514024
0.154746	-4.43251e-05		0.151063	0.000511804
0.154912	-7.88786e-05		0.151224	0.000514998
0.155077	-8.52252e-05		0.151386	0.000518347
0.155243	-7.7846e-05		0.151548	0.00052163
0.155409	-8.26563e-05		0.15171	0.000523846
0.155575	-0.000108269		0.151872	0.000526066
0.15574	-7.44713e-05		0.152033	0.000525735
0.155906	-6.88299e-05		0.152195	0.000518937
0.156072	-7.5252e-05		0.152357	0.000516311
0.156237	-6.07708e-05		0.152519	0.000515857
0.156403	-6.12493e-05		0.15268	0.000517057
0.156569	-5.22331e-05		0.152842	0.000519325
0.156735	-6.32893e-05		0.153004	0.000519367
0.1569	-8.4117e-05		0.153166	0.000517128
0.157066	-0.000105927		0.153328	0.000510387
0.157232	-0.000108496		0.153489	0.000516278
0.157397	-0.000113482		0.153651	0.000517704
0.157563	-9.26547e-05		0.153813	0.000518295
0.157729	-6.51781e-05		0.153975	0.00052626
0.157895	-5.06717e-05		0.154137	0.000526529
0.15806	-4.1857e-05		0.154298	0.000518989
0.158226	-1.63449e-05		0.15446	0.000515135
0.158392	2.82573e-05		0.154622	0.000515158
0.158558	5.9159e-05		0.154784	0.000510897
0.158723	8.48474e-05		0.154946	0.000512432
0.158889	8.39156e-05		0.155107	0.000512673
0.159055	5.98641e-05		0.155269	0.000511705
0.15922	4.79517e-05		0.155431	0.00051222
0.159386	2.86099e-05		0.155593	0.000513349
0.159552	1.50605e-05		0.155754	0.000515787
0.159718	1.85612e-05		0.155916	0.000520501
0.159883	1.21139e-05		0.156078	0.000526624
0.160049	-1.30961e-06		0.15624	0.000527398
0.160215	1.12828e-05		0.156402	0.000522145
0.16038	1.46323e-05		0.156563	0.000514794
0.160546	-6.72433e-06		0.156725	0.000515054
0.160712	-7.32876e-06		0.156887	0.000518763
0.160878	5.18806e-06		0.157049	0.000520695
0.161043	1.27183e-05		0.157211	0.000524824
0.161209	2.27922e-05		0.157372	0.000530398
0.161375	3.70216e-05		0.157534	0.000531867
0.161541	4.71206e-05		0.157696	0.000534546
0.161706	4.86569e-05		0.157858	0.000536289
0.161872	2.13818e-05		0.15802	0.000532444
0.162038	-8.26059e-06		0.158181	0.000532378
0.162203	-1.21894e-05		0.158343	0.000534584
0.162369	-1.90145e-05		0.158505	0.000534499
0.162535	-6.77721e-05		0.158667	0.000538467
0.162701	-0.000113608		0.158828	0.000542194
0.162866	-0.000122826		0.15899	0.000541793
0.163032	-0.000129021		0.159152	0.00054253
0.163198	-0.000136023		0.159314	0.000540555
0.163363	-0.000146248		0.159476	0.000535632
0.163529	-0.000141589		0.159637	0.000531858
0.163695	-0.000140732		0.159799	0.000527757
0.163861	-0.000147129		0.159961	0.0005242
0.164026	-0.000166018		0.160123	0.000522282
0.164192	-0.000182287		0.160285	0.000524427
0.164358	-0.000207749		0.160446	0.000528768
0.164524	-0.000216614		0.160608	0.000532165
0.164689	-0.000192235		0.16077	0.000531556
0.164855	-0.000182866		0.160932	0.000529312
0.165021	-0.000219132		0.161094	0.000530375
0.165186	-0.0002113		0.161255	0.000529978
0.165352	-0.000221601		0.161417	0.000524422
0.165518	-0.00023646		0.161579	0.000520364
0.165683	-0.000220215		0.161741	0.000515664
0.165849	-0.000223313		0.161902	0.000517648
0.166015	-0.000213214		0.162064	0.000515012
0.166181	-0.000193847		0.162226	0.000515612
0.166346	-0.000188583		0.162388	0.000511138
0.166512	-0.000189566		0.16255	0.000509456
0.166678	-0.000189137		0.162711	0.000506178
0.166844	-0.000171181		0.162873	0.000502205
0.167009	-0.000147457		0.163035	0.000503504
0.167175	-0.000155037		0.163197	0.000501506
0.167341	-0.000166396		0.163359	0.000499673
0.167506	-0.000159621		0.16352	0.000498728
0.167672	-0.000143326		0.163682	0.00050185
0.167838	-0.000125093		0.163844	0.000501506
0.168004	-0.00011658		0.164006	0.000495662
0.168169	-9.37628e-05		0.164168	0.000494788
0.168335	-8.40415e-05		0.164329	0.000490782
0.168501	-0.000107514		0.164491	0.000494764
0.168666	-0.000116832		0.164653	0.000496257
0.168832	-0.00012401		0.164815	0.000496257
0.168998	-0.000149094		0.164976	0.000491472
0.169164	-0.000133555		0.165138	0.000489147
0.169329	-0.000115699		0.1653	0.00048363
0.169495	-0.000129752		0.165462	0.000481834
0.169661	-0.000112148		0.165624	0.000482803
0.169826	-0.000118343		0.165785	0.000481263
0.169992	-0.000140934		0.165947	0.000475868
0.170158	-0.000145694		0.166109	0.000480781
0.170324	-0.000168436		0.166271	0.000480488
0.170489	-0.00019022		0.166433	0.000482505
0.170655	-0.000181028		0.166594	0.000483228
0.170821	-0.000167554		0.166756	0.000483072
0.170987	-0.000173246		0.166918	0.00048876
0.171152	-0.000192512		0.16708	0.000491481
0.171318	-0.000215052		0.167241	0.00049072
0.171484	-0.0002249		0.167403	0.000497235
0.171649	-0.000226235		0.167565	0.000496663
0.171815	-0.000209159		0.167727	0.000492818
0.171981	-0.00022019		0.167889	0.000496073
0.172147	-0.000219359		0.16805	0.000498317
0.172312	-0.000234797		0.168212	0.000499904
0.172478	-0.000277662		0.168374	0.000498203
0.172644	-0.000280004		0.168536	0.000489998
0.172809	-0.000239028		0.168698	0.000488973
0.172975	-0.000253233		0.168859	0.000485973
0.173141	-0.000244015		0.169021	0.000490347
0.173307	-0.000221777		0.169183	0.000494301
0.173472	-0.000263533		0.169345	0.000500287
0.173638	-0.000235679		0.169507	0.000497722
0.173804	-0.000232984		0.169668	0.00049647
0.17397	-0.000241119		0.16983	0.000499692
0.174135	-0.000240539		0.169992	0.000504803
0.174301	-0.000249127		0.170154	0.000505101
0.174467	-0.000239557		0.170315	0.000504581
0.174632	-0.00021951		0.170477	0.000505984
0.174798	-0.000185486		0.170639	0.000505252
0.174964	-0.000200949		0.170801	0.00050442
0.175129	-0.000200722		0.170963	0.000501383
0.175295	-0.0001704		0.171124	0.000501685
0.175461	-0.000153022		0.171286	0.000505899
0.175627	-0.000144132		0.171448	0.000507028
0.175792	-0.000140556		0.17161	0.000510118
0.175958	-0.000155062		0.171772	0.000514865
0.176124	-0.000136426		0.171933	0.000511308
0.17629	-0.000125219		0.172095	0.000509423
0.176455	-0.000138743		0.172257	0.000510061
0.176621	-0.000114968		0.172419	0.000515035
0.176787	-9.94294e-05		0.172581	0.000520038
0.176953	-0.000106103		0.172742	0.000517676
0.177118	-8.2203e-05		0.172904	0.000517369
0.177284	-4.98658e-05		0.173066	0.000515239
0.17745	-5.70434e-05		0.173228	0.000513949
0.177615	-5.7799e-05		0.173389	0.000511558
0.177781	-5.43487e-05		0.173551	0.000513906
0.177947	-4.83799e-05		0.173713	0.000511757
0.178112	-3.31683e-05		0.173875	0.000508185
0.178278	-3.15565e-05		0.174037	0.000507751
0.178444	-3.67697e-05		0.174198	0.000506697
0.17861	-4.18822e-05		0.17436	0.000505507
0.178775	-6.12997e-05		0.174522	0.000505294
0.178941	-7.09202e-05		0.174684	0.000503981
0.179107	-9.28058e-05		0.174846	0.000503641
0.179273	-6.70418e-05		0.175007	0.000506159
0.179438	-5.77738e-05		0.175169	0.00050853
0.179604	-7.24061e-05		0.175331	0.000505842
0.17977	-7.2658e-05		0.175493	0.000505861
0.179935	-7.83497e-05		0.175655	0.000504005
0.180101	-5.55575e-05		0.175816	0.000503121
0.180267	-6.30878e-05		0.175978	0.000507737
0.180433	-9.43924e-05		0.17614	0.000508266
0.180598	-0.000112853		0.176302	0.000504633
0.180764	-8.8071e-05		0.176463	0.000503646
0.18093	-0.000110183		0.176625	0.000507826
0.181095	-0.000112828		0.176787	0.000509442
0.181261	-0.000114716		0.176949	0.000509092
0.181427	-0.000146424		0.177111	0.000508327
0.181593	-0.000182237		0.177272	0.000509215
0.181758	-0.000172742		0.177434	0.000510869
0.181924	-0.000182942		0.177596	0.000509702
0.18209	-0.000200395		0.177758	0.000512191
0.182256	-0.000211552		0.17792	0.000512092
0.182421	-0.000222255		0.178081	0.000512286
0.182587	-0.00020931		0.178243	0.000512149
0.182753	-0.000194955		0.178405	0.000512206
0.182918	-0.000174001		0.178567	0.000512144
0.183084	-0.000200672		0.178729	0.000517355
0.18325	-0.000197146		0.17889	0.000519958
0.183415	-0.000206565		0.179052	0.000516164
0.183581	-0.000243033		0.179214	0.000512078
0.183747	-0.000242403		0.179376	0.000513316
0.183913	-0.000258521		0.179538	0.000515376
0.184078	-0.000258018		0.179699	0.000513547
0.184244	-0.000276201		0.179861	0.000516089
0.18441	-0.00028766		0.180023	0.000514927
0.184576	-0.000272574		0.180185	0.000512758
0.184741	-0.000251545		0.180346	0.000513727
0.184907	-0.000253459		0.180508	0.000507326
0.185073	-0.000227267		0.18067	0.000506031
0.185238	-0.00022354		0.180832	0.000505724
0.185404	-0.000235805		0.180994	0.000508984
0.18557	-0.000254995		0.181155	0.000507897
0.185736	-0.0002761		0.181317	0.000511166
0.185901	-0.000288894		0.181479	0.000511081
0.186067	-0.000289549		0.181641	0.000515446
0.186233	-0.000276226		0.181803	0.000518026
0.186399	-0.000263659		0.181964	0.000518238
0.186564	-0.000271894		0.182126	0.000515446
0.18673	-0.000266606		0.182288	0.000516405
0.186896	-0.00026789		0.18245	0.000516136
0.187061	-0.000300001		0.182612	0.000518541
0.187227	-0.000315464		0.182773	0.000513132
0.187393	-0.00031151		0.182935	0.000510316
0.187559	-0.000314557		0.183097	0.0005105
0.187724	-0.000321483		0.183259	0.000510557
0.18789	-0.00032516		0.183421	0.000510174
0.188056	-0.000312996		0.183582	0.000511025
0.188221	-0.000277057		0.183744	0.000506282
0.188387	-0.000245551		0.183906	0.000501926
0.188553	-0.000245677		0.184068	0.000505625
0.188719	-0.000257363		0.184229	0.00050922
0.188884	-0.000274917		0.184391	0.000519528
0.18905	-0.000293679		0.184553	0.00052471
0.189216	-0.000294183		0.184715	0.000525395
0.189381	-0.000294586		0.184877	0.000525239
0.189547	-0.000265447		0.185038	0.000525976
0.189713	-0.000233135		0.1852	0.000524857
0.189879	-0.000215556		0.185362	0.000523024
0.190044	-0.000207119		0.185524	0.000520657
0.19021	-0.0002011		0.185685	0.000519963
0.190376	-0.000199916		0.185847	0.000517459
0.190541	-0.000211955		0.186009	0.000521337
0.190707	-0.000215632		0.186171	0.000521181
0.190873	-0.000209739		0.186333	0.000525679
0.191039	-0.000216362		0.186494	0.000523194
0.191204	-0.000211804		0.186656	0.000522282
0.19137	-0.000171785		0.186818	0.000528291
0.191536	-0.000179366		0.18698	0.000536672
0.191702	-0.000171508		0.187142	0.000541273
0.191867	-0.000172188		0.187303	0.000546521
0.192033	-0.000171281		0.187465	0.000545019
0.192199	-0.000190523		0.187627	0.000544542
0.192364	-0.00022908		0.187789	0.000555497
0.19253	-0.000276151		0.187951	0.00055348
0.192696	-0.00029927		0.188112	0.000553981
0.192862	-0.000282019		0.188274	0.000553027
0.193027	-0.000303602		0.188436	0.000547117
0.193193	-0.000267009		0.188598	0.000542515
0.193359	-0.000289121		0.188759	0.000540319
0.193524	-0.000301889		0.188921	0.00054517
0.19369	-0.000307531		0.189083	0.000538056
0.193856	-0.000343998		0.189245	0.000536223
0.194022	-0.00035236		0.189407	0.000533143
0.194187	-0.00033123		0.189568	0.000534697
0.194353	-0.000333093		0.18973	0.000533058
0.194519	-0.000323045		0.189892	0.000530275
0.194685	-0.000334831		0.190054	0.000529411
0.19485	-0.000334957		0.190216	0.000532028
0.195016	-0.00032516		0.190377	0.000533285
0.195182	-0.000316572		0.190539	0.000536034
0.195347	-0.000318688		0.190701	0.000532
0.195513	-0.000338281		0.190863	0.000524753
0.195679	-0.000352586		0.191024	0.000520341
0.195844	-0.000379811		0.191186	0.000518356
0.19601	-0.000394393		0.191348	0.000516108
0.196176	-0.000371047		0.19151	0.000514913
0.196342	-0.00033055		0.191672	0.000512328
0.196507	-0.0003136		0.191833	0.000512465
0.196673	-0.000339818		0.191995	0.000517993
0.196839	-0.000346416		0.192157	0.000516325
0.197005	-0.000339641		0.192319	0.000517114
0.19717	-0.000337828		0.192481	0.000515805
0.197336	-0.000348431		0.192642	0.000522334
0.197502	-0.000361351		0.192804	0.00052301
0.197668	-0.000362786		0.192966	0.000522216
0.197833	-0.000361728		0.193128	0.000526836
0.197999	-0.000350446		0.19329	0.000529793
0.198165	-0.000342387		0.193451	0.000530304
0.19833	-0.000338634		0.193613	0.000529812
0.198496	-0.000324682		0.193775	0.000534125
0.198662	-0.000316421		0.193937	0.000541982
0.198827	-0.000311812		0.194099	0.000546687
0.198993	-0.000290279		0.19426	0.000548576
0.199159	-0.000303375		0.194422	0.000549271
0.199325	-0.000342991		0.194584	0.00055203
0.19949	-0.000368906		0.194746	0.000555408
0.199656	-0.000375706		0.194907	0.000557302
0.199822	-0.000352914		0.195069	0.000558365
0.199988	-0.000321937		0.195231	0.000557326
0.200153	-0.000314331		0.195393	0.000556178
0.200319	-0.000327301		0.195555	0.000557656
0.200485	-0.000351277		0.195716	0.000557491
0.20065	-0.00036193		0.195878	0.000556107
0.200816	-0.000338231		0.19604	0.00055725
0.200982	-0.000285771		0.196202	0.00056127
0.201148	-0.000289448		0.196364	0.000564138
0.201313	-0.000296626		0.196525	0.000565219
0.201479	-0.000297054		0.196687	0.000563831
0.201645	-0.000279173		0.196849	0.000564251
0.20181	-0.000277914		0.197011	0.000569788
0.201976	-0.000280608		0.197173	0.000569717
0.202142	-0.000272902		0.197334	0.000570236
0.202308	-0.000284965		0.197496	0.000569792
0.202473	-0.000259126		0.197658	0.000566712
0.202639	-0.00031559		0.19782	0.000564308
0.202805	-0.000343268		0.197981	0.000559565
0.202971	-0.000379635		0.198143	0.000553579
0.203136	-0.000413987		0.198305	0.00055272
0.203302	-0.000398549		0.198467	0.00055245
0.203468	-0.000384118		0.198629	0.000549365
0.203633	-0.00037631		0.19879	0.000551959
0.203799	-0.000352763		0.198952	0.000555733
0.203965	-0.000367974		0.199114	0.000557737
0.20413	-0.000371022		0.199276	0.000560117
0.204296	-0.000379912		0.199438	0.000559045
0.204462	-0.000380315		0.199599	0.000560552
0.204628	-0.000371676		0.199761	0.000563089
0.204793	-0.000388626		0.199923	0.000566575
0.204959	-0.000412728		0.200085	0.000569386
0.205125	-0.000423179		0.200247	0.000565267
0.205291	-0.000416354		0.200408	0.000567119
0.205456	-0.000400815		0.20057	0.000566849
0.205622	-0.000404417		0.200732	0.000570444
0.205788	-0.00043285		0.200894	0.000572665
0.205953	-0.000444788		0.201056	0.000572291
0.206119	-0.000447432		0.201217	0.000573746
0.206285	-0.000467479		0.201379	0.00057291
0.206451	-0.000475186		0.201541	0.000579293
0.206616	-0.000487249		0.201703	0.00058104
0.206782	-0.000464255		0.201864	0.000580261
0.206948	-0.000410662		0.202026	0.00057856
0.207113	-0.000380944		0.202188	0.000589109
0.207279	-0.000369687		0.20235	0.000587413
0.207445	-0.000370619		0.202512	0.000588684
0.207611	-0.000370039		0.202673	0.000589728
0.207776	-0.000364423		0.202835	0.000588651
0.207942	-0.000363894		0.202997	0.000587404
0.208108	-0.00035168		0.203159	0.000588183
0.208274	-0.000349766		0.203321	0.000585684
0.208439	-0.000364524		0.203482	0.000589038
0.208605	-0.000372785		0.203644	0.000591547
0.208771	-0.000375882		0.203806	0.000587068
0.208936	-0.000367017		0.203968	0.000580497
0.209102	-0.000347801		0.204129	0.000576179
0.209268	-0.000348381		0.204291	0.000580422
0.209434	-0.000372936		0.204453	0.00058285
0.209599	-0.000408043		0.204615	0.000583417
0.209765	-0.000429148		0.204777	0.000587139
0.209931	-0.000423884		0.204938	0.000587796
0.210096	-0.000416052		0.2051	0.000585613
0.210262	-0.000378527		0.205262	0.000587701
0.210428	-0.000370543		0.205424	0.000591197
0.210594	-0.000375656		0.205586	0.00059457
0.210759	-0.000391018		0.205747	0.000598274
0.210925	-0.00040492		0.205909	0.000603296
0.211091	-0.000450454		0.206071	0.000609919
0.211256	-0.000514751		0.206233	0.000605955
0.211422	-0.000529056		0.206394	0.000604231
0.211588	-0.000531751		0.206556	0.000610887
0.211754	-0.000541824		0.206718	0.000608157
0.211919	-0.000521148		0.20688	0.000606981
0.212085	-0.000472138		0.207042	0.00061298
0.212251	-0.000501982		0.207203	0.000613202
0.212417	-0.000502889		0.207365	0.00062017
0.212582	-0.000497575		0.207527	0.000621361
0.212748	-0.000442244		0.207689	0.000615578
0.212914	-0.000437409		0.207851	0.000612068
0.213079	-0.000459697		0.208012	0.000614563
0.213245	-0.000470678		0.208174	0.00061453
0.213411	-0.000526235		0.208336	0.000607859
0.213577	-0.000542958		0.208498	0.000606815
0.213742	-0.000529157		0.20866	0.00060784
0.213908	-0.000501403		0.208821	0.000602833
0.214074	-0.000489012		0.208983	0.000597187
0.214239	-0.000463651		0.209145	0.000596602
0.214405	-0.000503267		0.209307	0.000593498
0.214571	-0.000489415		0.209468	0.000582845
0.214737	-0.000477125		0.20963	0.000574072
0.214902	-0.000456725		0.209792	0.000571795
0.215068	-0.0004464		0.209954	0.000566429
0.215234	-0.000413156		0.210116	0.00056393
0.2154	-0.00037971		0.210277	0.000561128
0.215565	-0.000362837		0.210439	0.000559773
0.215731	-0.000334479		0.210601	0.000559012
0.215897	-0.000320551		0.210763	0.000561714
0.216062	-0.000333622		0.210925	0.000559272
0.216228	-0.000365783		0.211086	0.000552455
0.216394	-0.000373918		0.211248	0.000552332
0.216559	-0.000367798		0.21141	0.000545284
0.216725	-0.00037218		0.211572	0.000547197
0.216891	-0.000395098		0.211734	0.000548841
0.217057	-0.000417689		0.211895	0.0005522
0.217222	-0.000423607		0.212057	0.000549422
0.217388	-0.000419502		0.212219	0.000554175
0.217554	-0.000395854		0.212381	0.000557444
0.21772	-0.000367219		0.212542	0.000555582
0.217885	-0.000367395		0.212704	0.000549876
0.218051	-0.000371651		0.212866	0.000548978
0.218217	-0.000367521		0.213028	0.000550617
0.218382	-0.000348582		0.21319	0.00054741
0.218548	-0.000332867		0.213351	0.000549039
0.218714	-0.000326117		0.213513	0.000556735
0.21888	-0.000336518		0.213675	0.000561081
0.219045	-0.000347348		0.213837	0.000561332
0.219211	-0.000358303		0.213999	0.00056555
0.219377	-0.000369108		0.21416	0.000566051
0.219542	-0.000389432		0.214322	0.000572131
0.219708	-0.000394343		0.214484	0.000576444
0.219874	-0.000386334		0.214646	0.000572084
0.22004	-0.000409479		0.214808	0.000571564
0.220205	-0.000442118		0.214969	0.000572797
0.220371	-0.000455189		0.215131	0.000571252
0.220537	-0.000469091		0.215293	0.000573099
0.220703	-0.000482892		0.215455	0.000577238
0.220868	-0.000492009		0.215617	0.000578126
0.221034	-0.00048327		0.215778	0.000577115
0.2212	-0.000483522		0.21594	0.000577134
0.221365	-0.00045461		0.216102	0.000575282
0.221531	-0.00044106		0.216264	0.000573671
0.221697	-0.000431742		0.216425	0.000575688
0.221863	-0.000419301		0.216587	0.000578773
0.222028	-0.000391371		0.216749	0.00058344
0.222194	-0.000408119		0.216911	0.000586128
0.22236	-0.000415095		0.217073	0.000589964
0.222525	-0.000432749		0.217234	0.000595799
0.222691	-0.000454862		0.217396	0.000595029
0.222857	-0.000436477		0.217558	0.000594306
0.223023	-0.000452242		0.21772	0.000598609
0.223188	-0.0004362		0.217882	0.000600707
0.223354	-0.0004499		0.218043	0.000598094
0.22352	-0.000456725		0.218205	0.000595817
0.223685	-0.00046423		0.218367	0.000591117
0.223851	-0.000429803		0.218529	0.000588462
0.224017	-0.000426403		0.218691	0.000585439
0.224183	-0.000437383		0.218852	0.000587191
0.224348	-0.00042537		0.219014	0.000590201
0.224514	-0.000421819		0.219176	0.000595492
0.22468	-0.000414591		0.219338	0.000596984
0.224846	-0.000373339		0.2195	0.0005944
0.225011	-0.000350622		0.219661	0.000589988
0.225177	-0.000352209		0.219823	0.000592615
0.225343	-0.000334504		0.219985	0.000598014
0.225508	-0.000343621		0.220147	0.000599129
0.225674	-0.000336116		0.220308	0.000599327
0.22584	-0.000326571		0.22047	0.000599512
0.226006	-0.000326067		0.220632	0.000596819
0.226171	-0.000365582		0.220794	0.000593611
0.226337	-0.000360469		0.220956	0.000591641
0.226503	-0.000332111		0.221117	0.000589001
0.226668	-0.000327628		0.221279	0.000587796
0.226834	-0.000294485		0.221441	0.000589908
0.227	-0.000287912		0.221603	0.000592846
0.227166	-0.000281943		0.221765	0.000593767
0.227331	-0.000277083		0.221926	0.000592567
0.227497	-0.000299421		0.222088	0.00059226
0.227663	-0.000311712		0.22225	0.00059415
0.227828	-0.000316396		0.222412	0.000592459
0.227994	-0.000335738		0.222574	0.000596191
0.22816	-0.000337878		0.222735	0.000600409
0.228326	-0.000315691		0.222897	0.000601968
0.228491	-0.000319972		0.223059	0.000601118
0.228657	-0.000315011		0.223221	0.000597735
0.228823	-0.000297155		0.223382	0.000592974
0.228988	-0.000311334		0.223544	0.000591906
0.229154	-0.000334655		0.223706	0.000594627
0.22932	-0.000336418		0.223868	0.000596899
0.229486	-0.000337853		0.224029	0.000600844
0.229651	-0.000349212		0.224191	0.000606102
0.229817	-0.000376789		0.224353	0.000608667
0.229983	-0.000400714		0.224515	0.000607368
0.230149	-0.000424615		0.224677	0.000608237
0.230314	-0.000433102		0.224838	0.000610268
0.23048	-0.00042396		0.225	0.000611818
0.230646	-0.000453628		0.225162	0.000615739
0.230811	-0.000469897		0.225324	0.000615148
0.230977	-0.000475438		0.225486	0.00061093
0.231143	-0.00053709		0.225647	0.000608615
0.231309	-0.000577914		0.225809	0.000609943
0.231474	-0.000619948		0.225971	0.000613046
0.23164	-0.000607809		0.226133	0.000612938
0.231806	-0.000566883		0.226295	0.000614378
0.231971	-0.000566279		0.226456	0.00061657
0.232137	-0.000576554		0.226618	0.000613594
0.232303	-0.00056643		0.22678	0.000607836
0.232469	-0.00059373		0.226942	0.000604382
0.232634	-0.000603124		0.227103	0.000602767
0.2328	-0.000589751		0.227265	0.000606064
0.232966	-0.000612896		0.227427	0.000607751
0.233132	-0.000612115		0.227589	0.000608596
0.233297	-0.000606952		0.227751	0.000613887
0.233463	-0.000610982		0.227912	0.000611563
0.233629	-0.000603628		0.228074	0.000603442
0.233794	-0.000583279		0.228236	0.000600286
0.23396	-0.000550765		0.228398	0.000599389
0.234126	-0.000540842		0.22856	0.000599597
0.234291	-0.000525404		0.228721	0.000601378
0.234457	-0.000545451		0.228883	0.000602351
0.234623	-0.000518932		0.229045	0.000602025
0.234789	-0.000514323		0.229207	0.000601009
0.234954	-0.000518856		0.229369	0.000600669
0.23512	-0.000519964		0.22953	0.000598156
0.235286	-0.00050649		0.229692	0.000594877
0.235452	-0.000490473		0.229854	0.000594835
0.235617	-0.000479845		0.230016	0.000596583
0.235783	-0.000480349		0.230178	0.000599394
0.235949	-0.000468134		0.230339	0.000597159
0.236114	-0.000451159		0.230501	0.000593333
0.23628	-0.000435318		0.230663	0.000596639
0.236446	-0.000427209		0.230825	0.000602871
0.236612	-0.000409479		0.230986	0.000608823
0.236777	-0.000398549		0.231148	0.000610439
0.236943	-0.000396483		0.23131	0.000606725
0.237109	-0.000393688		0.231472	0.000606022
0.237274	-0.000394066		0.231634	0.000608695
0.23744	-0.000402074		0.231795	0.000606844
0.237606	-0.000398926		0.231957	0.000604056
0.237772	-0.000399103		0.232119	0.000604571
0.237937	-0.000430483		0.232281	0.000607377
0.238103	-0.000442269		0.232443	0.000610405
0.238269	-0.000440028		0.232604	0.000608081
0.238435	-0.000440003		0.232766	0.000606451
0.2386	-0.00041172		0.232928	0.000606338
0.238766	-0.000382128		0.23309	0.000602431
0.238932	-0.000355785		0.233252	0.000599871
0.239097	-0.000324027		0.233413	0.000598803
0.239263	-0.000305516		0.233575	0.000607491
0.239429	-0.00030267		0.233737	0.000612768
0.239595	-0.000287408		0.233899	0.000609064
0.23976	-0.000264012		0.234061	0.00061102
0.239926	-0.000266505		0.234222	0.000608138
0.240092	-0.00028013		0.234384	0.00061306
0.240257	-0.000287962		0.234546	0.000613623
0.240423	-0.000281137		0.234708	0.000620501
0.240589	-0.000282019		0.234869	0.000617336
0.240755	-0.000304635		0.235031	0.000611383
0.24092	-0.000318234		0.235193	0.000613434
0.241086	-0.000327653		0.235355	0.000620317
0.241252	-0.000311737		0.235517	0.000619476
0.241418	-0.000299472		0.235678	0.000615985
0.241583	-0.0003169		0.23584	0.000618602
0.241749	-0.000344804		0.236002	0.000620728
0.241915	-0.000376336		0.236164	0.000625957
0.24208	-0.000400211		0.236326	0.000626836
0.242246	-0.000366085		0.236487	0.000621757
0.242412	-0.000358077		0.236649	0.000623864
0.242578	-0.000342915		0.236811	0.000621342
0.242743	-0.000350949		0.236973	0.00062291
0.242909	-0.000357497		0.237135	0.000626241
0.243075	-0.000360041		0.237296	0.000625456
0.24324	-0.000376613		0.237458	0.000628995
0.243406	-0.00037082		0.23762	0.000629472
0.243572	-0.000408068		0.237782	0.00062369
0.243738	-0.000430583		0.237943	0.000623638
0.243903	-0.000417815		0.238105	0.000617114
0.244069	-0.000445065		0.238267	0.000618295
0.244235	-0.000450202		0.238429	0.000614586
0.2444	-0.000469066		0.238591	0.00061641
0.244566	-0.00048322		0.238752	0.000613783
0.244732	-0.000510218		0.238914	0.000616169
0.244898	-0.000492891		0.239076	0.000619206
0.245063	-0.000475589		0.239238	0.000623406
0.245229	-0.000448263		0.2394	0.000617803
0.245395	-0.000402074		0.239561	0.000616854
0.245561	-0.000420938		0.239723	0.000620633
0.245726	-0.000423607		0.239885	0.000615895
0.245892	-0.000378073		0.240047	0.000618394
0.246058	-0.000350244		0.240209	0.000613349
0.246223	-0.000310629		0.24037	0.00061084
0.246389	-0.000327855		0.240532	0.000613571
0.246555	-0.000355835		0.240694	0.000612347
0.246721	-0.000373792		0.240856	0.000614667
0.246886	-0.000393889		0.241018	0.00060973
0.247052	-0.000407288		0.241179	0.000612829
0.247218	-0.00043698		0.241341	0.00061632
0.247383	-0.000440204		0.241503	0.000607727
0.247549	-0.000482867		0.241665	0.00061221
0.247715	-0.000464054		0.241826	0.000611761
0.247881	-0.000445417		0.241988	0.000609791
0.248046	-0.00046015		0.24215	0.00061794
0.248212	-0.00044169		0.242312	0.000620983
0.248378	-0.000430055		0.242474	0.000624479
0.248543	-0.000408572		0.242635	0.000624167
0.248709	-0.000399304		0.242797	0.000623364
0.248875	-0.000392706		0.242959	0.000621176
0.249041	-0.000381045		0.243121	0.000621535
0.249206	-0.000399682		0.243282	0.000624167
0.249372	-0.000421593		0.243444	0.000625499
0.249538	-0.000452973		0.243606	0.000630766
0.249703	-0.000475966		0.243768	0.000630568
0.249869	-0.000473675		0.24393	0.000634347
0.250035	-0.000488005		0.244091	0.000632826
0.250201	-0.000487249		0.244253	0.000638117
0.250366	-0.000481104		0.244415	0.00063987
0.250532	-0.000480147		0.244577	0.000642969
0.250698	-0.000477981		0.244739	0.000645751
0.250864	-0.000481029		0.2449	0.000643819
0.251029	-0.000482791		0.245062	0.000647357
0.251195	-0.000479215		0.245224	0.000650055
0.251361	-0.000472566		0.245386	0.000645931
0.251526	-0.000459143		0.245547	0.000655865
0.251692	-0.00045529		0.245709	0.000654094
0.251858	-0.000445367		0.245871	0.000659872
0.252024	-0.000450505		0.246033	0.000661208
0.252189	-0.000455743		0.246195	0.000658062
0.252355	-0.000444737		0.246356	0.000656144
0.252521	-0.00041172		0.246518	0.000658634
0.252686	-0.00038714		0.24668	0.000662479
0.252852	-0.000388651		0.246842	0.000666537
0.253018	-0.000390464		0.247004	0.00066966
0.253184	-0.000420661		0.247165	0.000669575
0.253349	-0.000420535		0.247327	0.000660386
0.253515	-0.000400815		0.247489	0.000663641
0.253681	-0.000383135		0.247651	0.000658695
0.253847	-0.000366312		0.247813	0.000654599
0.254012	-0.000369284		0.247974	0.000648935
0.254178	-0.000372533		0.248136	0.00064826
0.254344	-0.000399908		0.248298	0.000646847
0.254509	-0.000420157		0.24846	0.000646644
0.254675	-0.000423809		0.248621	0.000644787
0.254841	-0.00042396		0.248783	0.000647518
0.255006	-0.000407388		0.248945	0.000652181
0.255172	-0.000394846		0.249107	0.000651944
0.255338	-0.000384596		0.249269	0.000649838
0.255504	-0.000337601		0.24943	0.000654292
0.255669	-0.00035377		0.249592	0.000647683
0.255835	-0.000327276		0.249754	0.000645274
0.256001	-0.000339415		0.249916	0.000642841
0.256167	-0.00035445		0.250078	0.000642099
0.256332	-0.000351352		0.250239	0.000643682
0.256498	-0.000353644		0.250401	0.000644641
0.256664	-0.000393814		0.250563	0.000644069
0.256829	-0.00040764		0.250725	0.000637645
0.256995	-0.000408975		0.250887	0.000632665
0.257161	-0.000412199		0.251048	0.000632991
0.257327	-0.000380743		0.25121	0.000634371
0.257492	-0.000378527		0.251372	0.000637262
0.257658	-0.000397617		0.251534	0.000633417
0.257824	-0.000429224		0.251696	0.000635935
0.257989	-0.000450807		0.251857	0.000639898
0.258155	-0.000454459		0.252019	0.000641887
0.258321	-0.000449119		0.252181	0.000645198
0.258487	-0.000458085		0.252343	0.000645416
0.258652	-0.000447079		0.252504	0.000647357
0.258818	-0.000446853		0.252666	0.000649082
0.258984	-0.000432825		0.252828	0.000648685
0.25915	-0.000445594		0.25299	0.0006528
0.259315	-0.000428846		0.253152	0.000650702
0.259481	-0.000438491		0.253313	0.000653069
0.259647	-0.000458539		0.253475	0.000650556
0.259812	-0.000462064		0.253637	0.000654519
0.259978	-0.000482011		0.253799	0.000651585
0.260144	-0.00047647		0.253961	0.000653225
0.26031	-0.000469645		0.254122	0.00065493
0.260475	-0.000457078		0.254284	0.000652554
0.260641	-0.000441791		0.254446	0.000656787
0.260807	-0.000425043		0.254608	0.000654987
0.260972	-0.000436502		0.25477	0.000659664
0.261138	-0.000445896		0.254931	0.000659701
0.261304	-0.000447634		0.255093	0.000660462
0.26147	-0.000460226		0.255255	0.000662418
0.261635	-0.000472415		0.255417	0.000662021
0.261801	-0.00047778		0.255579	0.000665252
0.261967	-0.00048536		0.25574	0.000663977
0.262132	-0.000480903		0.255902	0.000663556
0.262298	-0.000468612		0.256064	0.000665172
0.262464	-0.000464356		0.256226	0.000662337
0.26263	-0.000447961		0.256387	0.000659432
0.262795	-0.000420308		0.256549	0.00065981
0.262961	-0.000409252		0.256711	0.000659413
0.263127	-0.000415372		0.256873	0.000656139
0.263292	-0.000426907		0.257035	0.000647806
0.263458	-0.000432321		0.257196	0.000652129
0.263624	-0.00044917		0.257358	0.000653862
0.26379	-0.000449925		0.25752	0.000653579
0.263955	-0.000438567		0.257682	0.00065528
0.264121	-0.00043824		0.257844	0.00065818
0.264287	-0.000457531		0.258005	0.000656149
0.264453	-0.000469292		0.258167	0.000658969
0.264618	-0.00045539		0.258329	0.000666362
0.264784	-0.000455164		0.258491	0.000661964
0.26495	-0.000470854		0.258653	0.000662134
0.265115	-0.000472743		0.258814	0.000660004
0.265281	-0.000463676		0.258976	0.000658553
0.265447	-0.000464784		0.259138	0.000651401
0.265613	-0.000439373		0.2593	0.000648293
0.265778	-0.000426151		0.259461	0.000650093
0.265944	-0.000418067		0.259623	0.000645869
0.26611	-0.000409982		0.259785	0.000641877
0.266275	-0.000407086		0.259947	0.00064269
0.266441	-0.000405273		0.260109	0.000648109
0.266607	-0.000398851		0.26027	0.000652795
0.266773	-0.000402074		0.260432	0.000653574
0.266938	-0.000412325		0.260594	0.00065287
0.267104	-0.000423154		0.260756	0.000651075
0.26727	-0.000420081		0.260918	0.000654373
0.267435	-0.000411141		0.261079	0.000658525
0.267601	-0.000446324		0.261241	0.000653919
0.267767	-0.000434638		0.261403	0.000650523
0.267933	-0.000435797		0.261565	0.000650598
0.268098	-0.000466824		0.261726	0.000657543
0.268264	-0.000490448		0.261888	0.00065896
0.26843	-0.00049279		0.26205	0.000658194
0.268596	-0.000486897		0.262212	0.000654826
0.268761	-0.000499086		0.262374	0.000649908
0.268927	-0.000539558		0.262535	0.000650919
0.269093	-0.000564163		0.262697	0.000649889
0.269258	-0.000552251		0.262859	0.00065314
0.269424	-0.000548121		0.263021	0.000656961
0.26959	-0.000549355		0.263182	0.000660996
0.269756	-0.000587963		0.263344	0.000662068
0.269921	-0.000597558		0.263506	0.000664832
0.270087	-0.000579803		0.263668	0.000671209
0.270253	-0.000570334		0.26383	0.000674979
0.270418	-0.000538903		0.263991	0.000677365
0.270584	-0.000518655		0.264153	0.000670397
0.27075	-0.0005248		0.264315	0.000669575
0.270916	-0.000511477		0.264477	0.000672131
0.271081	-0.000493016		0.264639	0.000676581
0.271247	-0.000495031		0.2648	0.000679165
0.271413	-0.000525303		0.264962	0.000676292
0.271579	-0.00053777		0.265124	0.000681569
0.271744	-0.000517018		0.265286	0.000687422
0.27191	-0.000518327		0.265448	0.00068884
0.272076	-0.000516086		0.265609	0.000692331
0.272241	-0.000501856		0.265771	0.000688514
0.272407	-0.000475538		0.265933	0.000688537
0.272573	-0.000467378		0.266095	0.000690734
0.272739	-0.000447256		0.266257	0.00068934
0.272904	-0.000430055		0.266418	0.000686364
0.27307	-0.000414742		0.26658	0.000683605
0.273236	-0.000386611		0.266742	0.000686397
0.273401	-0.000374296		0.266904	0.000685301
0.273567	-0.000382178		0.267065	0.00068309
0.273733	-0.000365179		0.267227	0.000683298
0.273899	-0.000333471		0.267389	0.000681177
0.274064	-0.000292445		0.267551	0.000678536
0.27423	-0.000278644		0.267713	0.000673118
0.274396	-0.000302998		0.267874	0.000676897
0.274562	-0.00032647		0.268036	0.000669513
0.274727	-0.000338055		0.268198	0.000669981
0.274893	-0.000343092		0.26836	0.00067205
0.275059	-0.000350849		0.268522	0.000672664
0.275224	-0.00035921		0.268683	0.000665918
0.27539	-0.000351403		0.268845	0.000663764
0.275556	-0.000337929		0.269007	0.000668262
0.275722	-0.000328913		0.269169	0.000667614
0.275887	-0.000322314		0.269331	0.000666292
0.276053	-0.000299875		0.269492	0.000666334
0.276219	-0.000286678		0.269654	0.000665111
0.276384	-0.000280482		0.269816	0.000667884
0.27655	-0.000271164		0.269978	0.000665786
0.276716	-0.000270333		0.27014	0.000668262
0.276882	-0.000274262		0.270301	0.000668399
0.277047	-0.000274211		0.270463	0.000672608
0.277213	-0.000269678		0.270625	0.000675881
0.277379	-0.000273078		0.270787	0.000680932
0.277544	-0.00029985		0.270948	0.000683157
0.27771	-0.000299119		0.27111	0.000681829
0.277876	-0.000301411		0.271272	0.000684494
0.278042	-0.000316925		0.271434	0.000685982
0.278207	-0.000328333		0.271596	0.000683723
0.278373	-0.000355659		0.271757	0.000688627
0.278539	-0.000341152		0.271919	0.000688859
0.278704	-0.000310377		0.272081	0.000694117
0.27887	-0.00031894		0.272243	0.000697272
0.279036	-0.000319594		0.272405	0.000695014
0.279202	-0.000323699		0.272566	0.000690252
0.279367	-0.000336065		0.272728	0.000690833
0.279533	-0.000369662		0.27289	0.000690606
0.279699	-0.000378804		0.273052	0.000685958
0.279865	-0.000352284		0.273214	0.000688089
0.28003	-0.000349816		0.273375	0.000685259
0.280196	-0.000376411		0.273537	0.000677426
0.280362	-0.000419175		0.273699	0.000678541
0.280527	-0.000401445		0.273861	0.000672475
0.280693	-0.000385931		0.274022	0.000671356
0.280859	-0.000407665		0.274184	0.000667978
0.281025	-0.00040006		0.274346	0.000667236
0.28119	-0.000382959		0.274508	0.00066872
0.281356	-0.000386007		0.27467	0.000668743
0.281522	-0.000387895		0.274831	0.000663797
0.281687	-0.000350018		0.274993	0.000661152
0.281853	-0.000352914		0.275155	0.00066093
0.282019	-0.000355634		0.275317	0.000656881
0.282185	-0.000352914		0.275479	0.000655365
0.28235	-0.000369057		0.27564	0.000656768
0.282516	-0.000374044		0.275802	0.000656824
0.282682	-0.000394317		0.275964	0.000658034
0.282847	-0.000407993		0.276126	0.000657207
0.283013	-0.000388172		0.276288	0.000654694
0.283179	-0.000436703		0.276449	0.000653829
0.283345	-0.000445216		0.276611	0.000659064
0.28351	-0.000437534		0.276773	0.000661719
0.283676	-0.000433303		0.276935	0.000661837
0.283842	-0.000398549		0.277096	0.000665328
0.284008	-0.000423255		0.277258	0.000662276
0.284173	-0.000463525		0.27742	0.000660325
0.284339	-0.000489163		0.277582	0.000667827
0.284505	-0.000458589		0.277744	0.000669754
0.28467	-0.000457783		0.277905	0.000674417
0.284836	-0.000504073		0.278067	0.000672693
0.285002	-0.000487098		0.278229	0.000674365
0.285168	-0.000461082		0.278391	0.000679595
0.285333	-0.000471886		0.278553	0.000677568
0.285499	-0.000464079		0.278714	0.000679401
0.285665	-0.000455441		0.278876	0.000683175
0.28583	-0.000452116		0.279038	0.000685032
0.285996	-0.000432573		0.2792	0.000682547
0.286162	-0.000440859		0.279362	0.00068713
0.286328	-0.000448666		0.279523	0.000690847
0.286493	-0.000452746		0.279685	0.000692558
0.286659	-0.000433958		0.279847	0.000688415
0.286825	-0.000418218		0.280009	0.000687758
0.28699	-0.000407111		0.28017	0.000684087
0.287156	-0.000415347		0.280332	0.000690063
0.287322	-0.000414012		0.280494	0.000693365
0.287488	-0.00042605		0.280656	0.000691074
0.287653	-0.000443856		0.280818	0.000687734
0.287819	-0.000445014		0.280979	0.00068439
0.287985	-0.000444108		0.281141	0.000685944
0.28815	-0.000443403		0.281303	0.000686189
0.288316	-0.000410335		0.281465	0.000688594
0.288482	-0.000357648		0.281626	0.000688835
0.288648	-0.00033128		0.281788	0.000689553
0.288813	-0.000324304		0.28195	0.000692562
0.288979	-0.000313474		0.282112	0.000699379
0.289145	-0.000318839		0.282274	0.000705365
0.289311	-0.000335839		0.282435	0.00070741
0.289476	-0.000348582		0.282597	0.00070963
0.289642	-0.000366589		0.282759	0.000714605
0.289808	-0.000379156		0.282921	0.000717562
0.289973	-0.000385049		0.283083	0.000714388
0.290139	-0.000413987		0.283244	0.00071615
0.290305	-0.000438718		0.283406	0.000715191
0.290471	-0.000431263		0.283568	0.00071614
0.290636	-0.000420081		0.28373	0.000716721
0.290802	-0.000426529		0.283892	0.000719201
0.290968	-0.000429299		0.284053	0.000719967
0.291133	-0.000441287		0.284215	0.000731201
0.291299	-0.000464205		0.284377	0.000729325
0.291465	-0.000453149		0.284539	0.000727889
0.291631	-0.000430886		0.284701	0.000729996
0.291796	-0.000407288		0.284862	0.000735835
0.291962	-0.000405021		0.285024	0.000740998
0.292128	-0.000416027		0.285186	0.000735027
0.292294	-0.000402704		0.285348	0.000734843
0.292459	-0.000389658		0.285509	0.000736364
0.292625	-0.000384495		0.285671	0.00074328
0.292791	-0.000388903		0.285833	0.000738972
0.292956	-0.000395778		0.285995	0.000731957
0.293122	-0.0003851		0.286157	0.000730662
0.293288	-0.00037689		0.286318	0.000726788
0.293453	-0.000398951		0.28648	0.000722608
0.293619	-0.000385855		0.286642	0.000718927
0.293785	-0.000361174		0.286804	0.000709801
0.293951	-0.00035712		0.286966	0.000706276
0.294116	-0.000348431		0.287127	0.00070879
0.294282	-0.000365985		0.287289	0.000709073
0.294448	-0.000354148		0.287451	0.000708034
0.294614	-0.000341102		0.287613	0.000705393
0.294779	-0.000335284		0.287775	0.000702993
0.294945	-0.000345106		0.287936	0.000704103
0.295111	-0.000346517		0.288098	0.000703465
0.295276	-0.000351327		0.28826	0.0006968
0.295442	-0.000294913		0.288422	0.000694211
0.295608	-0.000273128		0.288583	0.00069415
0.295774	-0.000279148		0.288745	0.000692732
0.295939	-0.000282774		0.288907	0.000692591
0.296105	-0.000303728		0.289069	0.000695987
0.296271	-0.000277662		0.289231	0.000699927
0.296437	-0.000278619		0.289392	0.000697017
0.296602	-0.000261669		0.289554	0.000695879
0.296768	-0.000288819		0.289716	0.000691617
0.296934	-0.00032919		0.289878	0.000690347
0.297099	-0.000328182		0.29004	0.000692595
0.297265	-0.000354374		0.290201	0.00069388
0.297431	-0.000371651		0.290363	0.000693479
0.297597	-0.00036125		0.290525	0.000695935
0.297762	-0.000365103		0.290687	0.000698411
0.297928	-0.00039127		0.290849	0.000699667
0.298094	-0.000373565		0.29101	0.000696101
0.298259	-0.000382355		0.291172	0.000695231
0.298425	-0.000381775		0.291334	0.000701056
0.298591	-0.000386938		0.291496	0.000704911
0.298757	-0.000388097		0.291658	0.000704136
0.298922	-0.000413836		0.291819	0.000704273
0.299088	-0.000398448		0.291981	0.000704462
0.299254	-0.000416984		0.292143	0.000706437
0.299419	-0.000422927		0.292305	0.000710958
0.299585	-0.000440808		0.292466	0.000713802
0.299751	-0.000486871		0.292628	0.00071263
0.299917	-0.000508883		0.29279	0.000710882
0.300082	-0.000518806		0.292952	0.000705076
0.300248	-0.000508782		0.293114	0.000701732
0.300414	-0.000504778		0.293275	0.000700792
0.300579	-0.000512106		0.293437	0.000704169
0.300745	-0.000518881		0.293599	0.000703088
0.300911	-0.000523868		0.293761	0.000698921
0.301077	-0.000525631		0.293923	0.000697447
0.301242	-0.000542227		0.294084	0.000695671
0.301408	-0.00053787		0.294246	0.000695222
0.301574	-0.000542127		0.294408	0.0006974
0.30174	-0.000541472		0.29457	0.000698453
0.301905	-0.000546131		0.294732	0.000697853
0.302071	-0.000547164		0.294893	0.000696006
0.302237	-0.000560915		0.295055	0.000696171
0.302402	-0.000557212		0.295217	0.000695846
0.302568	-0.000537291		0.295379	0.000690318
0.302734	-0.000526739		0.29554	0.000690115
0.3029	-0.000527142		0.295702	0.000692005
0.303065	-0.000502284		0.295864	0.000691792
0.303231	-0.000495585		0.296026	0.000690914
0.303397	-0.000500799		0.296188	0.000690214
0.303562	-0.000494805		0.296349	0.000690725
0.303728	-0.000491077		0.296511	0.00068678
0.303894	-0.000466774		0.296673	0.00068729
0.30406	-0.000456977		0.296835	0.000693691
0.304225	-0.000442974		0.296997	0.000699804
0.304391	-0.000439675		0.297158	0.000702072
0.304557	-0.000476974		0.29732	0.000703513
0.304723	-0.000491934		0.297482	0.000705568
0.304888	-0.00050644		0.297644	0.000708662
0.305054	-0.000503644		0.297805	0.000713518
0.30522	-0.000493923		0.297967	0.000717676
0.305385	-0.000465061		0.298129	0.000724214
0.305551	-0.000449195		0.298291	0.000727053
0.305717	-0.000438542		0.298453	0.000725215
0.305882	-0.00043013		0.298614	0.000722711
0.306048	-0.000412501		0.298776	0.000726014
0.306214	-0.000408471		0.298938	0.000730313
0.30638	-0.000423658		0.2991	0.000734697
0.306545	-0.000441035		0.299262	0.000740276
0.306711	-0.00045529		0.299423	0.000746875
0.306877	-0.000450051		0.299585	0.000747267
0.307043	-0.00044378		0.299747	0.000747499
0.307208	-0.000443478		0.299909	0.000749143
0.307374	-0.000461687		0.300071	0.000751637
0.30754	-0.0004873		0.300232	0.000753106
0.307706	-0.000483018		0.300394	0.000749988
0.307871	-0.000476697		0.300556	0.000752228
0.308037	-0.000497298		0.300718	0.000756484
0.308203	-0.000493621		0.300879	0.000752662
0.308368	-0.000484529		0.301041	0.000753423
0.308534	-0.000499388		0.301203	0.000751618
0.3087	-0.000477855		0.301365	0.000752025
0.308865	-0.000450278		0.301527	0.000753446
0.309031	-0.000445065		0.301688	0.000754887
0.309197	-0.000433706		0.30185	0.00075365
0.309363	-0.00044232		0.302012	0.000755657
0.309528	-0.000450857		0.302174	0.000759871
0.309694	-0.000462165		0.302336	0.000756446
0.30986	-0.000466522		0.302497	0.000756583
0.310026	-0.000477251		0.302659	0.000760462
0.310191	-0.00048803		0.302821	0.000761955
0.310357	-0.00049012		0.302983	0.000763839
0.310523	-0.000468386		0.303144	0.000765573
0.310688	-0.000442294		0.303306	0.000766079
0.310854	-0.000433958		0.303468	0.000765866
0.31102	-0.000423053		0.30363	0.000760882
0.311186	-0.000410184		0.303792	0.000759909
0.311351	-0.000385629		0.303953	0.000761425
0.311517	-0.000374094		0.304115	0.000757358
0.311683	-0.000372205		0.304277	0.000755605
0.311848	-0.000351755		0.304439	0.000756078
0.312014	-0.000339566		0.304601	0.000756508
0.31218	-0.000325815		0.304762	0.000756942
0.312346	-0.000293251		0.304924	0.000760877
0.312511	-0.000284865		0.305086	0.00075929
0.312677	-0.000271769		0.305248	0.00076032
0.312843	-0.00028562		0.30541	0.000759701
0.313009	-0.000287736		0.305571	0.000758988
0.313174	-0.000287459		0.305733	0.00075946
0.31334	-0.000315086		0.305895	0.00075552
0.313506	-0.000304685		0.306057	0.000750995
0.313671	-0.000290481		0.306219	0.000747263
0.313837	-0.000286199		0.30638	0.000746091
0.314003	-0.000310981		0.306542	0.000748755
0.314168	-0.000308463		0.306704	0.000751226
0.314334	-0.00030058		0.306866	0.000754226
0.3145	-0.000318436		0.307027	0.000747461
0.314666	-0.000288239		0.307189	0.000746932
0.314831	-0.000290833		0.307351	0.000746252
0.314997	-0.000288743		0.307513	0.000741372
0.315163	-0.000313928		0.307675	0.000740724
0.315329	-0.000312543		0.307836	0.000744182
0.315494	-0.000333219		0.307998	0.000741962
0.31566	-0.000358127		0.30816	0.000746526
0.315826	-0.000294611		0.308322	0.00074987
0.315991	-0.00028562		0.308484	0.000750319
0.316157	-0.000321785		0.308645	0.000748165
0.316323	-0.000314457		0.308807	0.000748548
0.316489	-0.000358454		0.308969	0.000749738
0.316654	-0.000364625		0.309131	0.000752346
0.31682	-0.000352234		0.309293	0.000752034
0.316986	-0.00034697		0.309454	0.000750782
0.317151	-0.000330399		0.309616	0.00075218
0.317317	-0.000324077		0.309778	0.000747919
0.317483	-0.00031894		0.30994	0.000755586
0.317649	-0.000320224		0.310101	0.00076264
0.317814	-0.000306901		0.310263	0.000760126
0.31798	-0.000317202		0.310425	0.000759167
0.318146	-0.00029106		0.310587	0.000755468
0.318312	-0.000279047		0.310749	0.00075458
0.318477	-0.000277183		0.31091	0.000753565
0.318643	-0.000251948		0.311072	0.000757027
0.318809	-0.000257917		0.311234	0.000758355
0.318974	-0.000280155		0.311396	0.000754958
0.31914	-0.000291387		0.311558	0.000752445
0.319306	-0.000293402		0.311719	0.000761388
0.319472	-0.000322138		0.311881	0.00076187
0.319637	-0.000346265		0.312043	0.000757623
0.319803	-0.000353619		0.312205	0.000756966
0.319969	-0.000368226		0.312367	0.000754131
0.320134	-0.000383337		0.312528	0.000757367
0.3203	-0.000380491		0.31269	0.000764364
0.320466	-0.000368276		0.312852	0.000766447
0.320632	-0.000359613		0.313014	0.000764331
0.320797	-0.000355508		0.313175	0.000757075
0.320963	-0.000377217		0.313337	0.000758057
0.321129	-0.000387417		0.313499	0.000760939
0.321294	-0.000377393		0.313661	0.000755723
0.32146	-0.000359235		0.313823	0.000753465
0.321626	-0.000362962		0.313984	0.000749313
0.321792	-0.000383438		0.314146	0.000751571
0.321957	-0.000414012		0.314308	0.000752209
0.322123	-0.000428367		0.31447	0.00075398
0.322289	-0.00044509		0.314632	0.000757618
0.322454	-0.000467404		0.314793	0.000755563
0.32262	-0.000488206		0.314955	0.000753437
0.322786	-0.00050921		0.315117	0.000758752
0.322952	-0.000529937		0.315279	0.000756106
0.323117	-0.000540087		0.315441	0.000759696
0.323283	-0.000548448		0.315602	0.000765427
0.323449	-0.000541598		0.315764	0.000759233
0.323615	-0.000522634		0.315926	0.00075843
0.32378	-0.000526688		0.316088	0.000763608
0.323946	-0.000542051		0.316249	0.000764543
0.324112	-0.000558346		0.316411	0.000772338
0.324277	-0.000558648		0.316573	0.000775584
0.324443	-0.000554518		0.316735	0.000771138
0.324609	-0.000555852		0.316897	0.000770056
0.324775	-0.000558522		0.317058	0.000765847
0.32494	-0.000547768		0.31722	0.000765361
0.325106	-0.000525127		0.317382	0.000764685
0.325272	-0.000497776		0.317544	0.000760934
0.325438	-0.00049216		0.317706	0.000773288
0.325603	-0.000518503		0.317867	0.00078052
0.325769	-0.000520619		0.318029	0.000775725
0.325935	-0.000489717		0.318191	0.000776543
0.3261	-0.000474858		0.318353	0.000778961
0.326266	-0.000468285		0.318515	0.000779179
0.326432	-0.000441942		0.318676	0.000779226
0.326597	-0.000440254		0.318838	0.000779027
0.326763	-0.000439121		0.319	0.000779335
0.326929	-0.000412048		0.319162	0.000774308
0.327095	-0.000391018		0.319323	0.000773231
0.32726	-0.000348078		0.319485	0.000766962
0.327426	-0.000302066		0.319647	0.00076546
0.327592	-0.000301361		0.319809	0.000765039
0.327758	-0.000313802		0.319971	0.000768006
0.327923	-0.000264515		0.320132	0.000769584
0.328089	-0.000237467		0.320294	0.00077085
0.328255	-0.000241169		0.320456	0.000770349
0.328421	-0.00024409		0.320618	0.000767831
0.328586	-0.000240816		0.32078	0.000771818
0.328752	-0.000233916		0.320941	0.000776094
0.328918	-0.000220014		0.321103	0.000780364
0.329083	-0.000232934		0.321265	0.000783478
0.329249	-0.000288013		0.321427	0.000783019
0.329415	-0.000315741		0.321588	0.000779146
0.32958	-0.000326747		0.32175	0.000771341
0.329746	-0.000318537		0.321912	0.000764931
0.329912	-0.000326621		0.322074	0.000767302
0.330078	-0.000326873		0.322236	0.000760495
0.330243	-0.000322894		0.322397	0.000755346
0.330409	-0.000307732		0.322559	0.000756347
0.330575	-0.000301688		0.322721	0.000757991
0.330741	-0.000272398		0.322883	0.00075809
0.330906	-0.00025215		0.323045	0.000758832
0.331072	-0.000251369		0.323206	0.00076152
0.331238	-0.000270686		0.323368	0.000766792
[truncated: 21,539 more rows]

## Sheet: RpaB SEC
Ve/V0	H2O2		Ve/V0	DTT
-0.0782517	0.00154246		6.40288e-05	4.53432e-06
-0.0781318	0.00151138		0.000303717	1.98493e-07
-0.078012	0.00150581		0.000543405	-4.24899e-06
-0.0778922	0.0015012		0.000783094	-1.61276e-05			Peak	Ve (mL)	Vo (mL)	Ve/Vo	Calculated MW (kDa)	Predicted MW of monomer RpaB-MBP	Oligomeric state	Oligomeric state
-0.0777723	0.00151302		0.00102278	-1.43349e-05			DTT	13.21	8.34	1.58393	108.977	70	1.55682	Monomer
-0.0776525	0.00149953		0.00126247	-1.25485e-05
-0.0775326	0.0014626		0.00150204	-1.5712e-05			H2O2 peak1	10.85	8.34	1.30096	305.087	70	4.35838	Tetramer
-0.0774128	0.00144592		0.00174221	-1.66982e-05			H2O2 peak2	11.67	8.34	1.39928	213.343	70	3.04776	Trimer
-0.077293	0.00146142		0.00198189	-1.86459e-05			H2O2 peak3	13.21	8.34	1.58393	108.977	70	1.55682	Mnomer
-0.0771731	0.00147443		0.00222158	-1.90801e-05
-0.0770534	0.00147495		0.00246127	-3.14921e-05
-0.0769335	0.00146399		0.00270096	-1.33424e-05
-0.0768137	0.00146437		0.00294065	-1.87328e-06
-0.0766939	0.00147548		0.00318034	1.01169e-05
-0.076574	0.0014618		0.0034199	4.71421e-06
-0.0764542	0.00147545		0.00365959	-3.2131e-06
-0.0763343	0.00152637		0.00389976	-2.64244e-06
-0.0762145	0.00157948		0.00413945	-3.57908e-06
-0.0760946	0.00157131		0.00437914	4.65218e-07
-0.0759748	0.00154961		0.00461882	-1.76038e-05
-0.075855	0.00153853		0.00485851	-1.1525e-05
-0.0757351	0.00152126		0.0050982	-1.49614e-05
-0.0756153	0.00149572		0.00533789	-1.34851e-05
-0.0754954	0.00145421		0.00557746	-2.47744e-05
-0.0753757	0.00141589		0.00581715	-2.8521e-05
-0.0752559	0.00143966		0.00605731	-3.81293e-05
-0.075136	0.0014539		0.006297	-5.14531e-05
-0.0750162	0.00143254		0.00653669	-3.90287e-05
-0.0748963	0.00141657		0.00677638	-4.4481e-05
-0.0747765	0.00140218		0.00701607	-4.3073e-05
-0.0746566	0.00138788		0.00725576	-4.26946e-05
-0.0745368	0.00138887		0.00749532	-4.77127e-05
-0.074417	0.00139094		0.00773501	-3.7509e-05
-0.0742971	0.00137757		0.0079747	-3.35081e-05
-0.0741773	0.00135225		0.00821487	-3.11014e-05
-0.0740574	0.0013291		0.00845456	-2.52148e-05
-0.0739376	0.00131322		0.00869424	-2.40611e-05
-0.0738179	0.00131235		0.00893393	-3.64483e-05
-0.073698	0.00129777		0.00917362	-3.17651e-05
-0.0735782	0.00131622		0.00941319	-4.01204e-05
-0.0734583	0.00133037		0.00965288	-3.74842e-05
-0.0733385	0.00132185		0.00989257	-3.46866e-05
-0.0732187	0.0012861		0.0101323	-3.35019e-05
-0.0730988	0.00126053		0.0103724	-2.83287e-05
-0.072979	0.00126149		0.0106121	-2.5525e-05
-0.0728591	0.00126635		0.0108518	-2.53575e-05
-0.0727393	0.00124478		0.0110915	-2.94638e-05
-0.0726194	0.00123469		0.0113311	-3.58218e-05
-0.0724996	0.00124233		0.0115707	-2.87753e-05
-0.0723799	0.00126261		0.0118104	-8.69027e-06
-0.07226	0.00125725		0.0120501	2.30748e-06
-0.0721402	0.00123983		0.0122898	6.12227e-06
-0.0720203	0.00127657		0.01253	5.96719e-06
-0.0719005	0.00130721		0.0127697	2.23305e-06
-0.0717807	0.00133857		0.0130094	-6.73015e-06
-0.0716608	0.00137828		0.013249	-1.29641e-05
-0.071541	0.00140246		0.0134886	-9.30436e-06
-0.0714211	0.00141577		0.0137283	-4.17456e-06
-0.0713013	0.00142976		0.013968	1.13017e-05
-0.0711815	0.00144821		0.0142077	1.23128e-05
-0.0710616	0.00148062		0.0144474	5.72528e-06
-0.0709418	0.00152726		0.0146875	-1.74302e-06
-0.0708219	0.00154407		0.0149272	-2.54939e-06
-0.0707022	0.00154358		0.0151669	-2.90916e-06
-0.0705824	0.00151764		0.0154065	-2.48736e-06
-0.0704625	0.00149702		0.0156462	1.03154e-05
-0.0703427	0.0014916		0.0158859	7.38146e-06
-0.0702228	0.00149182		0.0161255	1.72937e-05
-0.070103	0.00150541		0.0163652	2.36083e-05
-0.0699832	0.00151278		0.0166049	2.89428e-05
-0.0698633	0.00151064		0.0168446	2.90916e-05
-0.0697435	0.00151442		0.0170848	2.75657e-05
-0.0696236	0.00150182		0.0173243	2.66353e-05
-0.0695038	0.00151176		0.017564	2.6505e-05
-0.0693839	0.00154169		0.0178037	2.15241e-05
-0.0692641	0.00155416		0.0180434	2.84093e-05
-0.0691444	0.00156735		0.0182831	2.70571e-05
-0.0690245	0.00156596		0.0185228	2.95258e-05
-0.0689047	0.00155803		0.0187625	3.32228e-05
-0.0687848	0.00151039		0.0190022	3.85014e-05
-0.068665	0.00145799		0.0192422	3.89046e-05
-0.0685452	0.00144205		0.0194819	4.16463e-05
-0.0684253	0.0014106		0.0197216	1.86335e-05
-0.0683055	0.00135977		0.0199613	1.79822e-05
-0.0681856	0.00131374		0.020201	2.87629e-05
-0.0680658	0.00127372		0.0204406	3.8458e-05
-0.067946	0.00126094		0.0206803	3.14735e-05
-0.0678261	0.00126546		0.02092	2.57297e-05
-0.0677064	0.00127118		0.0211597	3.11696e-05
-0.0675865	0.0013061		0.0213998	2.91909e-05
-0.0674667	0.00131526		0.0216394	3.30615e-05
-0.0673468	0.00132408		0.0218791	3.23916e-05
-0.067227	0.00134061		0.0221188	3.10393e-05
-0.0671072	0.00134139		0.0223585	3.66778e-05
-0.0669873	0.00131696		0.0225982	4.55107e-05
-0.0668675	0.00130672		0.0228379	4.39104e-05
-0.0667476	0.00131124		0.0230776	2.95134e-05
-0.0666278	0.00131857		0.0233173	1.89313e-05
-0.066508	0.00131052		0.0235573	2.70695e-05
-0.0663881	0.00128189		0.023797	2.81302e-05
-0.0662683	0.00126905		0.0240367	3.48293e-05
-0.0661484	0.00124351		0.0242764	3.55861e-05
-0.0660287	0.00120429		0.0245161	3.08036e-05
-0.0659089	0.00121596		0.0247558	2.79255e-05
-0.065789	0.0012527		0.0249954	4.24651e-05
-0.0656692	0.00129848		0.0252351	4.15967e-05
-0.0655493	0.0013312		0.0254748	4.31164e-05
-0.0654295	0.00133572		0.0257149	6.61416e-05
-0.0653097	0.00135986		0.0259546	0.00010674
-0.0651898	0.00137819		0.0261942	0.000152089
-0.06507	0.00136271		0.0264339	0.000182341
-0.0649501	0.00133897		0.0266736	0.000239246
-0.0648303	0.00132526		0.0269133	0.000282083
-0.0647104	0.00132377		0.027153	0.000335831
-0.0645906	0.00131059		0.0273927	0.00038334
-0.0644709	0.00130554		0.0276323	0.000439327
-0.064351	0.00131572		0.0278724	0.000484459
-0.0642312	0.00132414		0.0281121	0.000531018
-0.0641113	0.00132965		0.0283518	0.000580797
-0.0639915	0.0013412		0.0285915	0.000629899
-0.0638717	0.00135686		0.0288312	0.000669238
-0.0637518	0.00138094		0.0290709	0.000698633
-0.063632	0.00141379		0.0293106	0.000722434
-0.0635121	0.00145155		0.0295502	0.000732662
-0.0633923	0.00146176		0.0297898	0.000741458
-0.0632725	0.00145641		0.03003	0.00076421
-0.0631526	0.00146523		0.0302697	0.000777565
-0.0630329	0.00147613		0.0305094	0.000772553
-0.0629129	0.00147712		0.030749	0.000781994
-0.0627932	0.00145777		0.0309887	0.000811725
-0.0626734	0.00143369		0.0312284	0.000830234
-0.0625535	0.00142738		0.0314681	0.000834588
-0.0624337	0.00143391		0.0317077	0.000847329
-0.0623138	0.00144418		0.0319474	0.000853135
-0.062194	0.00148616		0.0321875	0.000861819
-0.0620741	0.00153537		0.0324272	0.000870175
-0.0619543	0.00154163		0.0326669	0.000871204
-0.0618345	0.00150912		0.0329066	0.000862477
-0.0617146	0.00150863		0.0331463	0.000858836
-0.0615948	0.00149674		0.033386	0.000868066
-0.0614749	0.00148099		0.0336255	0.000874572
-0.0613552	0.00147037		0.0338652	0.000874783
-0.0612354	0.00145728		0.0341049	0.000873778
-0.0611155	0.00143951		0.0343451	0.000870175
-0.0609957	0.00144697		0.0345848	0.000852949
-0.0608758	0.0014488		0.0348245	0.000852422
-0.060756	0.00143561		0.0350641	0.000855089
-0.0606361	0.00141128		0.0353038	0.000868785
-0.0605163	0.00138085		0.0355434	0.000867693
-0.0603965	0.00137413		0.0357831	0.000865051
-0.0602766	0.00136293		0.0360228	0.000854183
-0.0601568	0.00135445		0.0362625	0.000862824
-0.0600369	0.00135544		0.0365026	0.000864052
-0.0599171	0.00133318		0.0367423	0.000848067
-0.0597974	0.00130969		0.036982	0.000843229
-0.0596775	0.00128917		0.0372217	0.000827102
-0.0595577	0.00124976		0.0374614	0.000829068
-0.0594378	0.00123701		0.037701	0.000825197
-0.059318	0.00125168		0.0379406	0.000820285
-0.0591982	0.00121828		0.0381803	0.000799108
-0.0590783	0.00119841		0.03842	0.000781349
-0.0589585	0.00118665		0.0386602	0.000770872
-0.0588386	0.00120667		0.0388999	0.000778601
-0.0587188	0.00121735		0.0391396	0.000783377
-0.058599	0.00121958		0.0393793	0.000775971
-0.0584791	0.00123172		0.0396188	0.000774892
-0.0583594	0.00119986		0.0398585	0.000775971
-0.0582394	0.00116547		0.0400982	0.000782639
-0.0581197	0.00116455		0.0403379	0.000790356
-0.0579999	0.0011396		0.0405776	0.000776107
-0.05788	0.00109555		0.0408177	0.000771368
-0.0577602	0.00108967		0.0410574	0.000774619
-0.0576403	0.00109329		0.0412971	0.000773211
-0.0575205	0.00107648		0.0415367	0.000759236
-0.0574006	0.00106299		0.0417764	0.000754776
-0.0572808	0.00106905		0.0420161	0.000756792
-0.057161	0.0010671		0.0422558	0.000746563
-0.0570411	0.00106577		0.0424954	0.000726335
-0.0569213	0.00107193		0.0427351	0.000720877
-0.0568014	0.0010884		0.0429748	0.00072079
-0.0566817	0.00109741		0.043215	0.000699688
-0.0565619	0.00111208		0.0434546	0.000700054
-0.056442	0.00111431		0.0436942	0.000700103
-0.0563222	0.00111409		0.0439339	0.000697641
-0.0562023	0.00109895		0.0441736	0.000699607
-0.0560825	0.00108979		0.0444133	0.000707249
-0.0559627	0.00111226		0.044653	0.000704402
-0.0558428	0.00111607		0.0448927	0.000698106
-0.055723	0.00109586		0.0451324	0.00070563
-0.0556031	0.0010671		0.0453725	0.000705066
-0.0554833	0.00107964		0.0456121	0.000716194
-0.0553634	0.0011205		0.0458518	0.000713719
-0.0552436	0.00112496		0.0460915	0.000709848
-0.0551239	0.00109276		0.0463312	0.000707627
-0.055004	0.0011035		0.0465709	0.000699762
-0.0548842	0.0011443		0.0468106	0.000703074
-0.0547643	0.00115117		0.0470502	0.00069934
-0.0546445	0.00114545		0.0472899	0.000689285
-0.0545247	0.00115947		0.04753	0.000691146
-0.0544048	0.00116863		0.0477697	0.000676408
-0.054285	0.0011842		0.0480094	0.000666415
-0.0541651	0.00118677		0.048249	0.000648241
-0.0540453	0.0011859		0.0484887	0.000638093
-0.0539255	0.00117835		0.0487284	0.000634439
-0.0538056	0.00116424		0.0489681	0.0006339
-0.0536859	0.00116083		0.0492078	0.000632758
-0.0535659	0.00116021		0.0494475	0.000636889
-0.0534462	0.00114579		0.0496875	0.000648656
-0.0533263	0.00111663		0.0499272	0.000646578
-0.0532065	0.00110951		0.0501669	0.000636511
-0.0530867	0.00111805		0.0504066	0.00063086
-0.0529668	0.00111381		0.0506463	0.000619286
-0.052847	0.00111428		0.050886	0.000633348
-0.0527271	0.00110976		0.0511257	0.000633174
-0.0526073	0.00111431		0.0513653	0.000639154
-0.0524875	0.00111059		0.051605	0.000645704
-0.0523676	0.00109809		0.0518451	0.000647769
-0.0522478	0.00111056		0.0520848	0.000646355
-0.0521279	0.00112561		0.0523245	0.000640041
-0.0520082	0.00112431		0.0525641	0.00063264
-0.0518884	0.00109871		0.0528038	0.000608784
-0.0517685	0.00109561		0.0530435	0.000608331
-0.0516487	0.00111004		0.0532832	0.000600869
-0.0515288	0.00110242		0.0535229	0.000608939
-0.051409	0.00108936		0.0537626	0.000619937
-0.0512892	0.00109852		0.0540026	0.000611439
-0.0511693	0.00109156		0.0542423	0.00060987
-0.0510495	0.00106998		0.054482	0.000619155
-0.0509296	0.00107054		0.0547217	0.000604721
-0.0508098	0.00106952		0.0549614	0.000587775
-0.05069	0.00105692		0.0552011	0.000587651
-0.0505701	0.0010442		0.0554408	0.000574321
-0.0504504	0.00105358		0.0556805	0.000579351
-0.0503305	0.00109088		0.05592	0.000596825
-0.0502107	0.00112895		0.0561602	0.000596875
-0.0500908	0.00113721		0.0563999	0.000585474
-0.049971	0.00111456		0.0566396	0.000591875
-0.0498512	0.00109332		0.0568793	0.000579451
-0.0497313	0.00108085		0.0571189	0.000583576
-0.0496115	0.00107908		0.0573586	0.000585653
-0.0494916	0.00107401		0.0575983	0.000575623
-0.0493718	0.00106119		0.0578379	0.000581076
-0.049252	0.00106667		0.0580776	0.000576796
-0.0491321	0.00106599		0.0583177	0.000587905
-0.0490124	0.0010628		0.0585574	0.00058837
-0.0488924	0.0010693		0.0587971	0.000580704
-0.0487727	0.00107345		0.0590368	0.000578688
-0.0486529	0.00106732		0.0592765	0.000591466
-0.048533	0.0010741		0.0595162	0.000586286
-0.0484132	0.00109267		0.0597558	0.000589158
-0.0482933	0.00108048		0.0599954	0.000565531
-0.0481735	0.00107964		0.0602351	0.000557647
-0.0480536	0.00109883		0.0604753	0.000561493
-0.0479338	0.00110397		0.060715	0.00057076
-0.047814	0.00109772		0.0609547	0.00056689
-0.0476941	0.00111527		0.0611944	0.000576572
-0.0475743	0.00113613		0.0614341	0.000579072
-0.0474544	0.00113362		0.0616737	0.000574191
-0.0473347	0.00112118		0.0619133	0.000571846
-0.0472149	0.00110583		0.062153	0.000559359
-0.047095	0.00109475		0.0623927	0.000556183
-0.0469752	0.0011084		0.0626329	0.000565221
-0.0468553	0.00111963		0.0628725	0.000578061
-0.0467355	0.00113777		0.0631122	0.000586683
-0.0466157	0.00114625		0.0633519	0.00059141
-0.0464958	0.00115907		0.0635916	0.000588463
-0.046376	0.00115897		0.0638312	0.000566722
-0.0462561	0.00117529		0.0640709	0.000557827
-0.0461363	0.00119977		0.0643106	0.000553125
-0.0460164	0.00120274		0.0645502	0.000547599
-0.0458966	0.00120039		0.0647904	0.000540261
-0.0457769	0.00119411		0.0650301	0.000541662
-0.045657	0.00116356		0.0652698	0.000552983
-0.0455372	0.00113523		0.0655095	0.000543263
-0.0454173	0.00111781		0.065749	0.000541917
-0.0452975	0.00111062		0.0659887	0.000533034
-0.0451777	0.00111771		0.0662284	0.000530299
-0.0450578	0.0011097		0.0664681	0.000534765
-0.044938	0.00110217		0.0667078	0.000548213
-0.0448181	0.00110954		0.0669475	0.000550967
-0.0446983	0.00111332		0.0671876	0.000547115
-0.0445785	0.00108286		0.0674273	0.000538319
-0.0444586	0.00105546		0.0676669	0.000534163
-0.0443388	0.00102222		0.0679066	0.000534604
-0.0442189	0.00102395		0.0681463	0.000532309
-0.0440992	0.0010428		0.068386	0.000534573
-0.0439794	0.00104965		0.0686257	0.000547382
-0.0438595	0.00103358		0.0688653	0.000546619
-0.0437397	0.00100863		0.069105	0.000549143
-0.0436198	0.000985014		0.0693452	0.000541303
-0.0435	0.000980402		0.0695849	0.000538983
-0.0433801	0.000976873		0.0698245	0.000532538
-0.0432603	0.000923756		0.0700641	0.000533946
-0.0431405	0.000885218		0.0703038	0.000544745
-0.0430206	0.000882464		0.0705435	0.000544789
-0.0429008	0.000886766		0.0707832	0.000548895
-0.0427809	0.000901314		0.0710229	0.000550818
-0.0426612	0.000918277		0.0712626	0.000542475
-0.0425414	0.000945362		0.0715028	0.000534666
-0.0424215	0.000975573		0.0717423	0.000540968
-0.0423017	0.000987211		0.071982	0.000533636
-0.0421818	0.000991204		0.0722217	0.000534492
-0.042062	0.00100585		0.0724614	0.00053933
-0.0419421	0.00102897		0.0727011	0.000537203
-0.0418223	0.0010542		0.0729408	0.000535807
-0.0417025	0.00108041		0.0731805	0.000532805
-0.0415826	0.00109951		0.0734201	0.000544479
-0.0414628	0.00112421		0.0736602	0.000540788
-0.0413429	0.00114758		0.0738999	0.00052868
-0.0412231	0.00114152		0.0741396	0.000535453
-0.0411034	0.00113427		0.0743793	0.000535652
-0.0409835	0.00114244		0.0746189	0.000535956
-0.0408637	0.00115798		0.0748586	0.000533071
-0.0407438	0.0011794		0.0750983	0.000533537
-0.040624	0.00121215		0.075338	0.000530832
-0.0405042	0.00119578		0.0755777	0.000526174
-0.0403843	0.00119699		0.0758177	0.000528897
-0.0402645	0.00124128		0.0760574	0.000531639
-0.0401446	0.00127533		0.0762971	0.000525423
-0.0400248	0.00129211		0.0765368	0.000520306
-0.039905	0.00129068		0.0767765	0.000519425
-0.0397851	0.00125589		0.0770162	0.000522533
-0.0396653	0.001231		0.0772559	0.000519282
-0.0395454	0.00122178		0.0774956	0.000522055
-0.0394257	0.00120358		0.0777353	0.000515722
-0.0393059	0.00118609		0.0779753	0.000517484
-0.039186	0.00119847		0.078215	0.000519512
-0.0390662	0.00118287		0.0784547	0.000527427
-0.0389463	0.00115551		0.0786944	0.000538028
-0.0388265	0.00112688		0.0789341	0.000537748
-0.0387067	0.00109564		0.0791737	0.000531992
-0.0385868	0.00107413		0.0794134	0.000525975
-0.038467	0.00106101		0.0796531	0.000536328
-0.0383471	0.0010355		0.0798928	0.000538673
-0.0382273	0.00100328		0.0801329	0.000542425
-0.0381074	0.00097257		0.0803725	0.000549131
-0.0379876	0.000946043		0.0806122	0.00056225
-0.0378679	0.000951924		0.0808519	0.000570128
-0.037748	0.000943535		0.0810916	0.000568416
-0.0376282	0.000920227		0.0813313	0.000576151
-0.0375083	0.000906793		0.081571	0.000574625
-0.0373885	0.000883516		0.0818107	0.000579233
-0.0372687	0.000866429		0.0820502	0.000575803
-0.0371488	0.000872713		0.0822904	0.000577974
-0.037029	0.00087293		0.0825301	0.000572044
-0.0369091	0.000868256		0.0827698	0.000564837
-0.0367893	0.000883268		0.0830095	0.000561468
-0.0366695	0.000912767		0.0832492	0.000562337
-0.0365496	0.000916482		0.0834888	0.00055828
-0.0364299	0.000906577		0.0837285	0.000555241
-0.03631	0.000888221		0.0839681	0.000548845
-0.0361902	0.000869153		0.0842078	0.000539392
-0.0360704	0.00087262		0.084448	0.000534523
-0.0359505	0.000870701		0.0846876	0.000531118
-0.0358307	0.000857019		0.0849273	0.000541265
-0.0357108	0.000869432		0.085167	0.000549788
-0.035591	0.000891626		0.0854067	0.000558584
-0.0354712	0.000898126		0.0856464	0.000570208
-0.0353513	0.000932918		0.0858861	0.000582031
-0.0352315	0.000977368		0.0861257	0.000583085
-0.0351116	0.00100272		0.0863653	0.00058927
-0.0349918	0.00100705		0.0866055	0.000599926
-0.0348719	0.000978823		0.0868452	0.000611371
-0.0347522	0.00095211		0.0870849	0.0006191
-0.0346324	0.000971673		0.0873246	0.000626897
-0.0345125	0.00102213		0.0875643	0.000626617
-0.0343927	0.00104154		0.087804	0.000621314
-0.0342728	0.00104296		0.0880435	0.000622288
-0.034153	0.00101665		0.0882832	0.000622809
-0.0340332	0.000993154		0.0885229	0.000624633
-0.0339133	0.000994981		0.0887631	0.00063158
-0.0337935	0.0010117		0.0890028	0.000635196
-0.0336736	0.00100275		0.0892424	0.000634408
-0.0335538	0.000994083		0.0894821	0.000634557
-0.0334339	0.000998757		0.0897218	0.000630476
-0.0333141	0.00100606		0.0899614	0.000625259
-0.0331944	0.00100906		0.0902011	0.000628106
-0.0330745	0.000999345		0.0904408	0.000635215
-0.0329547	0.000988759		0.0906805	0.000639371
-0.0328348	0.00100507		0.0909206	0.000647813
-0.032715	0.00102953		0.0911603	0.000651752
-0.0325952	0.00103442		0.0914	0.000652198
-0.0324753	0.00104265		0.0916397	0.000645964
-0.0323555	0.00102869		0.0918793	0.00064205
-0.0322356	0.000998912		0.0921189	0.000639948
-0.0321158	0.000982816		0.0923586	0.000640673
-0.031996	0.000974118		0.0925983	0.000651051
-0.0318761	0.000986871		0.092838	0.000657185
-0.0317564	0.00102055		0.0930777	0.000666484
-0.0316365	0.00101266		0.0933179	0.000667122
-0.0315167	0.000992443		0.0935576	0.000666961
-0.0313968	0.000985633		0.0937972	0.000668344
-0.031277	0.000993309		0.0940368	0.000667091
-0.0311572	0.00100352		0.0942765	0.000673654
-0.0310373	0.00101928		0.0945162	0.000679206
-0.0309175	0.00102498		0.0947559	0.000685613
-0.0307976	0.00101377		0.0949956	0.000686048
-0.0306778	0.00101368		0.0952353	0.00069854
-0.030558	0.00102213		0.0954754	0.000695339
-0.0304381	0.00103454		0.0957151	0.000686593
-0.0303183	0.00103702		0.0959547	0.000677984
-0.0301984	0.00104711		0.0961944	0.000681029
-0.0300787	0.00106695		0.0964341	0.000681923
-0.0299588	0.00108184		0.0966737	0.000677258
-0.029839	0.00106373		0.0969134	0.000673939
-0.0297192	0.00102699		0.0971531	0.000676024
-0.0295993	0.00101225		0.0973928	0.000684224
-0.0294795	0.00100668		0.097633	0.000679199
-0.0293596	0.000974923		0.0978725	0.000670435
-0.0292398	0.000980154		0.0981122	0.000668189
-0.02912	0.000987397		0.0983519	0.000657068
-0.0290001	0.000975573		0.0985916	0.000659052
-0.0288803	0.00096381		0.0988313	0.000661242
-0.0287604	0.000946383		0.099071	0.000660287
-0.0286406	0.000936602		0.0993107	0.00065275
-0.0285209	0.00092518		0.0995504	0.000656391
-0.028401	0.000904348		0.0997905	0.000663574
-0.0282812	0.000885373		0.10003	0.000656621
-0.0281613	0.00087002		0.10027	0.000633714
-0.0280415	0.000854822		0.100509	0.000621413
-0.0279217	0.000874539		0.100749	0.000624899
-0.0278018	0.000880482		0.100989	0.000625972
-0.027682	0.000869711		0.101229	0.000626822
-0.0275621	0.000857608		0.101468	0.000627232
-0.0274423	0.000837364		0.101708	0.000629167
-0.0273225	0.00081647		0.101948	0.000624577
-0.0272026	0.00081452		0.102188	0.00062217
-0.0270829	0.000807896		0.102427	0.000628212
-0.0269629	0.000788549		0.102667	0.000625948
-0.0268432	0.000792202		0.102907	0.000621283
-0.0267233	0.000803253		0.103146	0.00062163
-0.0266035	0.000810527		0.103386	0.000634514
-0.0264837	0.000787899		0.103626	0.00063581
-0.0263638	0.000811517		0.103865	0.000638025
-0.026244	0.000810991		0.104106	0.000640307
-0.0261241	0.00076456		0.104345	0.000639966
-0.0260043	0.000775363		0.104585	0.000642869
-0.0258845	0.000778087		0.104825	0.000641207
-0.0257646	0.000782359		0.105064	0.000649587
-0.0256448	0.000771834		0.105304	0.000650654
-0.0255249	0.000765644		0.105544	0.000652769
-0.0254052	0.000766758		0.105783	0.00065507
-0.0252854	0.000762239		0.106023	0.000647354
-0.0251655	0.000754531		0.106263	0.000644897
-0.0250457	0.00073729		0.106503	0.000640109
-0.0249258	0.000697731		0.106742	0.000642683
-0.024806	0.000683864		0.106982	0.000641945
-0.0246862	0.000680211		0.107222	0.000646535
-0.0245663	0.000704479		0.107462	0.000646206
-0.0244465	0.00068538		0.107701	0.000651212
-0.0243266	0.000683461		0.107941	0.000642999
-0.0242068	0.00068925		0.10818	0.00063808
-0.0240871	0.000700176		0.108421	0.000639129
-0.0239671	0.000706615		0.10866	0.000643775
-0.0238474	0.000707172		0.1089	0.000645685
-0.0237275	0.000697948		0.10914	0.000651932
-0.0236077	0.000698659		0.109379	0.000649996
-0.0234879	0.000723392		0.109619	0.000643986
-0.023368	0.000736268		0.109859	0.000633776
-0.0232482	0.000728499		0.110098	0.000629465
-0.0231283	0.000752117		0.110338	0.000620501
-0.0230085	0.000764839		0.110578	0.00061776
-0.0228887	0.000751498		0.110818	0.000612605
-0.0227688	0.000747505		0.111058	0.000610018
-0.022649	0.000743574		0.111297	0.000608381
-0.0225291	0.00073209		0.111537	0.000609653
-0.0224094	0.000753448		0.111777	0.000608648
-0.0222894	0.000773506		0.112016	0.000605503
-0.0221697	0.000808422		0.112256	0.000596434
-0.0220499	0.00085445		0.112496	0.00060706
-0.02193	0.000881566		0.112736	0.000614578
-0.0218102	0.000894009		0.112975	0.000615148
-0.0216903	0.000899674		0.113215	0.000612649
-0.0215705	0.000861941		0.113455	0.000615719
-0.0214507	0.000872403		0.113694	0.000624769
-0.0213308	0.000897167		0.113934	0.000624564
-0.021211	0.000888654		0.114174	0.000623218
-0.0210911	0.000857298		0.114413	0.000626698
-0.0209713	0.000848043		0.114653	0.000627976
-0.0208514	0.000841543		0.114893	0.000631995
-0.0207317	0.000878594		0.115133	0.000636803
-0.0206119	0.000874508		0.115373	0.000635246
-0.020492	0.000898281		0.115612	0.000634849
-0.0203722	0.000888066		0.115852	0.000642708
-0.0202523	0.000897228		0.116092	0.000652998
-0.0201325	0.000905369		0.116331	0.000652223
-0.0200127	0.000905338		0.116571	0.000643471
-0.0198928	0.000904038		0.116811	0.000644476
-0.019773	0.000890759		0.11705	0.00064687
-0.0196531	0.000892152		0.117291	0.000642441
-0.0195333	0.000901252		0.11753	0.000635177
-0.0194134	0.000892988		0.11777	0.000635134
-0.0192936	0.000889119		0.11801	0.000639836
-0.0191739	0.000884414		0.118249	0.00063751
-0.019054	0.000870237		0.118489	0.000635959
-0.0189342	0.000859465		0.118729	0.000634588
-0.0188143	0.000850736		0.118968	0.000622852
-0.0186945	0.0008486		0.119208	0.000623454
-0.0185747	0.000869525		0.119448	0.000624149
-0.0184548	0.000887199		0.119688	0.000624707
-0.018335	0.000885373		0.119927	0.000625898
-0.0182151	0.000890295		0.120167	0.000632318
-0.0180953	0.000893576		0.120407	0.000638502
-0.0179755	0.000912117		0.120646	0.000646374
-0.0178556	0.000901655		0.120886	0.000640847
-0.0177359	0.000864232		0.121126	0.000643161
-0.0176159	0.0008486		0.121365	0.000651373
-0.0174962	0.000816718		0.121606	0.000652155
-0.0173763	0.000797929		0.121845	0.000643204
-0.0172565	0.00077914		0.122085	0.000642466
-0.0171367	0.000748309		0.122325	0.000638695
-0.0170168	0.000722153		0.122564	0.000647645
-0.016897	0.000733637		0.122804	0.000646665
-0.0167771	0.000762301		0.123044	0.000648526
-0.0166573	0.00075416		0.123283	0.000648483
-0.0165375	0.000768027		0.123523	0.000646181
-0.0164176	0.000785021		0.123763	0.000645909
-0.0162978	0.000778459		0.124003	0.000643775
-0.0161779	0.000777406		0.124242	0.000647714
-0.0160582	0.000789014		0.124482	0.000642633
-0.0159384	0.000761217		0.124722	0.000810217
-0.0158185	0.000742212		0.124962	0.00165766
-0.0156987	0.00075255		0.125201	0.00264791
-0.0155788	0.000749981		0.125441	0.00305247
-0.015459	0.000749579		0.125681	0.00311109
-0.0153391	0.000730728		0.125921	0.00310974
-0.0152193	0.000706738		0.12616	0.00311159
-0.0150995	0.000714353		0.1264	0.00310735
-0.0149796	0.000710577		0.12664	0.00310927
-0.0148598	0.000714725		0.126879	0.00311378
-0.0147399	0.000699898		0.127119	0.0031148
-0.0146201	0.000670677		0.127359	0.00311587
-0.0145004	0.000658946		0.127598	0.00308698
-0.0143805	0.000686247		0.127838	0.0026535
-0.0142607	0.000689528		0.128078	0.00164342
-0.0141408	0.000716056		0.128318	0.000901791
-0.014021	0.000704138		0.128558	0.000683827
-0.0139012	0.000717572		0.128797	0.00066265
-0.0137813	0.000696338		0.129037	0.000665392
-0.0136615	0.000693676		0.129277	0.000657527
-0.0135416	0.000690364		0.129516	0.000655554
-0.0134218	0.00068863		0.129756	0.000657893
-0.013302	0.000694171		0.129996	0.000656199
-0.0131821	0.000698381		0.130236	0.000648607
-0.0130624	0.000671451		0.130475	0.000644984
-0.0129424	0.000668913		0.130715	0.00062921
-0.0128227	0.000674794		0.130955	0.000629465
-0.0127029	0.000677642		0.131194	0.000630612
-0.012583	0.000693212		0.131434	0.00063728
-0.0124632	0.000663558		0.131674	0.000652546
-0.0123433	0.000643624		0.131914	0.000659704
-0.0122235	0.0006396		0.132153	0.000663959
-0.0121037	0.000625639		0.132393	0.000668202
-0.0119838	0.000643716		0.132633	0.000668499
-0.011864	0.000663372		0.132873	0.000671663
-0.0117441	0.000681294		0.133112	0.000672618
-0.0116243	0.000698969		0.133352	0.00067915
-0.0115046	0.000709091		0.133592	0.000687915
-0.0113847	0.000706924		0.133831	0.00069204
-0.0112649	0.000700238		0.134071	0.00068436
-0.011145	0.000714013		0.134311	0.000684311
-0.0110252	0.00073274		0.134551	0.000679181
-0.0109053	0.000739859		0.134791	0.000673468
-0.0107855	0.000767098		0.13503	0.00067549
-0.0106657	0.000812043		0.13527	0.000675825
-0.0105458	0.000829532		0.13551	0.000673307
-0.010426	0.000817894		0.135749	0.000669424
-0.0103061	0.000816037		0.135989	0.000668748
-0.0101863	0.000792604		0.136229	0.000660913
-0.0100665	0.00079635		0.136468	0.000663041
-0.00994664	0.000792728		0.136708	0.000677884
-0.00982686	0.000815944		0.136948	0.000686829
-0.00970695	0.000833835		0.137188	0.000683498
-0.00958717	0.000831854		0.137427	0.000683343
-0.00946739	0.000853398		0.137667	0.000681011
-0.00934748	0.000867018		0.137907	0.00068931
-0.0092277	0.00086191		0.138147	0.000689701
-0.00910779	0.000870608		0.138386	0.000682022
-0.00898801	0.000843709		0.138626	0.000682078
-0.00886823	0.000805048		0.138866	0.000692765
-0.00874832	0.000828263		0.139106	0.000680936
-0.00862854	0.000833433		0.139345	0.000670764
-0.00850863	0.000837085		0.139585	0.00066425
-0.00838885	0.000808298		0.139825	0.000665634
-0.00826894	0.000852841		0.140064	0.000657899
-0.00814916	0.000839345		0.140304	0.000660895
-0.00802938	0.000864665		0.140544	0.000659189
-0.00790947	0.000826035		0.140783	0.000654413
-0.00778969	0.000795638		0.141024	0.000645152
-0.00766978	0.000791366		0.141263	0.000640841
-0.00755	0.000778335		0.141503	0.000642776
-0.00743022	0.000795483		0.141743	0.000642503
-0.00731031	0.000785516		0.141982	0.000653451
-0.00719053	0.000818389		0.142222	0.000658935
-0.00707062	0.000805481		0.142462	0.000665311
-0.00695084	0.000830337		0.142701	0.000670453
-0.00683094	0.00081551		0.142941	0.000673815
-0.00671115	0.000758339		0.143181	0.000674237
-0.00659137	0.000742335		0.143421	0.00067446
-0.00647146	0.000732337		0.14366	0.000677258
-0.00635168	0.000733854		0.1439	0.00067768
-0.00623177	0.000769606		0.14414	0.000685663
-0.00611199	0.000783287		0.144379	0.000688237
-0.00599221	0.000834516		0.144619	0.000691438
-0.0058723	0.000858505		0.144859	0.000684286
-0.00575252	0.000816439		0.145098	0.000681091
-0.00563261	0.000809412		0.145338	0.000681836
-0.00551283	0.000785918		0.145578	0.000676799
-0.00539293	0.000777654		0.145818	0.00067108
-0.00527314	0.000744162		0.146058	0.000678561
-0.00515336	0.000723701		0.146297	0.000670081
-0.00503345	0.000722401		0.146537	0.000666955
-0.00491367	0.000766603		0.146777	0.000664071
-0.00479376	0.000795669		0.147016	0.000665293
-0.00467398	0.000797774		0.147256	0.000658556
-0.0045542	0.000792481		0.147496	0.000647788
-0.00443429	0.000777932		0.147736	0.000643489
-0.00431451	0.000741407		0.147976	0.00065195
-0.0041946	0.000719522		0.148215	0.000661217
-0.00407482	0.000697607		0.148455	0.000667513
-0.00395504	0.000672968		0.148694	0.000669008
-0.00383513	0.000660648		0.148934	0.000667371
-0.00371535	0.000675166		0.149174	0.000665051
-0.00359544	0.000668603		0.149414	0.000673028
-0.00347566	0.000664734		0.149653	0.000665801
-0.00335576	0.000651517		0.149893	0.000660957
-0.00323597	0.000623782		0.150133	0.000670274
-0.00311619	0.00061722		0.150373	0.000672804
-0.00299628	0.000552526		0.150612	0.00066631
-0.0028765	0.000522749		0.150852	0.00065151
-0.00275659	0.000555653		0.151092	0.000640456
-0.00263681	0.000569984		0.151331	0.000629154
-0.00251703	0.000575061		0.151571	0.000630935
-0.00239712	0.000563886		0.151811	0.000625805
-0.00227734	0.000603817		0.152051	0.000622536
-0.00215743	0.000614186		0.152291	0.000619038
-0.00203765	0.000582211		0.15253	0.000615645
-0.00191787	0.000572832		0.15277	0.000627008
-0.00179796	0.000556922		0.15301	0.000624633
-0.00167818	0.000505384		0.153249	0.000629111
-0.00155827	0.000483035		0.153489	0.00063042
-0.00143849	0.000487802		0.153729	0.000638217
-0.00131871	0.00053284		0.153968	0.000649115
-0.0011988	0.000548193		0.154208	0.000652564
-0.00107902	0.000579178		0.154448	0.000659239
-0.000959113	0.000577785		0.154688	0.000668146
-0.000839329	0.000602269		0.154927	0.000670813
-0.000719544	0.000624123		0.155167	0.000669498
-0.00059964	0.000624185		0.155407	0.000664678
-0.000479856	0.000671884		0.155647	0.000658345
-0.000359952	0.000705438		0.155886	0.0006635
-0.000240168	0.000597317		0.156126	0.000671688
-0.000120384	-3.16658e-05		0.156366	0.000677934
-4.79616e-07	-5.22501e-05		0.156606	0.000674727
0.000119305	-0.000138673		0.156845	0.000664095
0.000239209	-0.000135547		0.157085	0.000661317
0.000358993	-0.000148517		0.157325	0.000667985
0.000478897	-0.000190366		0.157564	0.000666211
0.000598681	-0.000155326		0.157804	0.000670187
0.000718465	-0.000157184		0.158044	0.000681904
0.000838369	-0.000167491		0.158283	0.000694223
0.000958153	-0.000176623		0.158524	0.000698869
0.00107806	-0.000172846		0.158763	0.000703974
0.00119784	-0.000177737		0.159003	0.000700866
0.00131763	-0.00020801		0.159243	0.000690303
0.00143753	-0.000217544		0.159482	0.000693361
0.00155731	-0.000239521		0.159722	0.000701487
0.00167722	-0.000248126		0.159962	0.000710456
0.001797	-0.000282918		0.160201	0.00071744
0.00191679	-0.000306722		0.160441	0.000713291
0.00203669	-0.000350491		0.160681	0.000712602
0.00215647	-0.000357053		0.160921	0.000713142
0.00227638	-0.000312046		0.16116	0.000718054
0.00239616	-0.0003417		0.1614	0.000715691
0.00251595	-0.000310931		0.16164	0.000717819
0.00263585	-0.000277285		0.161879	0.000708459
0.00275564	-0.000219246		0.162119	0.000710816
0.00287554	-0.000215408		0.162359	0.000715958
0.00299532	-0.000208691		0.162598	0.00071277
0.00311511	-0.000196495		0.162839	0.000720461
0.00323501	-0.000169782		0.163078	0.000722496
0.0033548	-0.000140654		0.163318	0.000711436
0.0034747	-0.000101343		0.163558	0.000713359
0.00359448	-0.00010871		0.163797	0.000711721
0.00371439	-0.000103695		0.164037	0.000706895
0.00383417	-0.000130068		0.164277	0.000707993
0.00395396	-0.00014409		0.164516	0.000713489
0.00407386	-0.000121184		0.164756	0.000712019
0.00419365	-0.000117625		0.164996	0.000717279
0.00431355	-5.96171e-05		0.165236	0.000736111
0.00443333	-8.66398e-05		0.165476	0.000740224
0.00455312	-7.75704e-05		0.165715	0.000735212
0.00467302	-6.01743e-05		0.165955	0.000737091
0.00479281	-7.47845e-05		0.166195	0.000734852
0.00491271	-9.89285e-05		0.166434	0.000732619
0.00503249	-0.000117625		0.166674	0.000734759
0.00515228	-0.000101095		0.166914	0.000742599
0.00527218	-9.75666e-05		0.167153	0.000751451
0.00539197	-7.66108e-05		0.167393	0.000751513
0.00551187	-5.14763e-05		0.167633	0.000748015
0.00563165	-9.50593e-05		0.167873	0.000748629
0.00575156	-0.00012527		0.168112	0.000745571
0.00587134	-8.84971e-05		0.168352	0.000745378
0.00599113	-0.00011586		0.168592	0.000743958
0.00611103	-0.000134525		0.168831	0.00074098
0.00623082	-0.000155884		0.169071	0.000746476
0.00635072	-0.000173311		0.169311	0.000755762
0.0064705	-0.00019634		0.169551	0.000758783
0.00659029	-0.000202717		0.169791	0.000749032
0.00671019	-0.000198693		0.17003	0.000741154
0.00682998	-0.000150343		0.17027	0.000742916
0.00694988	-0.000178697		0.17051	0.000750663
0.00706966	-0.000213117		0.170749	0.00075418
0.00718957	-0.000210115		0.170989	0.000754714
0.00730935	-0.00020736		0.171229	0.000751749
0.00742914	-0.000156069		0.171468	0.000750725
0.00754904	-0.000197176		0.171709	0.000749547
0.00766882	-0.00019634		0.171948	0.000750018
0.00778873	-0.000185785		0.172188	0.000748368
0.00790851	-0.000199652		0.172428	0.000754248
0.0080283	-0.000203429		0.172667	0.000752995
0.0081482	-0.000237354		0.172907	0.000750105
0.00826799	-0.000304926		0.173147	0.000748858
0.00838789	-0.000304865		0.173386	0.000736037
0.00850767	-0.000315234		0.173626	0.000728432
0.00862758	-0.000325015		0.173866	0.000726075
0.00874736	-0.000325232		0.174106	0.000727576
0.00886715	-0.000329287		0.174345	0.00073028
0.00898705	-0.000334704		0.174585	0.000732681
0.00910683	-0.000319289		0.174825	0.000735081
0.00922674	-0.000285116		0.175064	0.000736111
0.00934652	-0.000300562		0.175304	0.000727936
0.00946631	-0.000317834		0.175544	0.000722918
0.00958621	-0.000312758		0.175783	0.000727923
0.009706	-0.000302945		0.176024	0.000732234
0.0098259	-0.000318546		0.176263	0.000732371
0.00994568	-0.000318144		0.176503	0.000741936
0.0100655	-0.000340864		0.176743	0.000747673
0.0101854	-0.000356712		0.176982	0.000748827
0.0103052	-0.000323406		0.177222	0.000746451
0.0104251	-0.000350986		0.177462	0.000747493
0.0105448	-0.00031446		0.177701	0.000742227
0.0106646	-0.000317587		0.177941	0.000746042
0.0107845	-0.000291802		0.178181	0.00075356
0.0109043	-0.000258991		0.178421	0.000760253
0.0110242	-0.000220175		0.17866	0.000766567
0.011144	-0.000228997		0.1789	0.000772318
0.0112638	-0.000177211		0.17914	0.000772956
0.0113837	-0.000176963		0.179379	0.000774265
0.0115035	-0.000151179		0.179619	0.000773794
0.0116234	-0.000121865		0.179859	0.0007754
0.0117432	-0.00012038		0.180099	0.000776095
0.0118631	-0.000162043		0.180339	0.000773372
0.0119829	-0.000126849		0.180578	0.000774228
0.0121026	-0.000126477		0.180818	0.000774092
0.0122225	-0.000153748		0.181058	0.000771486
0.0123423	-0.000139664		0.181297	0.000762498
0.0124622	-0.000133163		0.181537	0.000758342
0.012582	-0.000147433		0.181777	0.000761915
0.0127018	-0.000154119		0.182016	0.00076787
0.0128217	-0.000189252		0.182256	0.000764793
0.0129415	-0.000158453		0.182496	0.000765085
0.0130614	-0.000153593		0.182736	0.000764024
0.0131812	-0.000171484		0.182976	0.000769967
0.013301	-0.000250695		0.183215	0.000773366
0.0134209	-0.00022878		0.183455	0.000776058
0.0135406	-0.000210022		0.183695	0.000782515
0.0136606	-0.000214789		0.183934	0.00078494
0.0137803	-0.000246145		0.184174	0.000795733
0.0139001	-0.000231287		0.184414	0.000801508
0.01402	-0.000252862		0.184654	0.000800659
0.0141398	-0.000227542		0.184893	0.000796862
0.0142597	-0.000219029		0.185133	0.000789816
0.0143795	-0.000235497		0.185373	0.000791646
0.0144993	-0.000261158		0.185612	0.000797197
0.0146192	-0.000256484		0.185852	0.00080211
0.014739	-0.000245495		0.186092	0.000801155
0.0148589	-0.000252676		0.186332	0.000803543
0.0149787	-0.000278213		0.186571	0.000802073
0.0150984	-0.000283692		0.186811	0.000788017
0.0152183	-0.000319753		0.187051	0.000775742
0.0153381	-0.000313748		0.187291	0.000771666
0.015458	-0.000301769		0.18753	0.000776418
0.0155778	-0.000297528		0.18777	0.000778241
0.0156977	-0.000299943		0.18801	0.000771784
0.0158175	-0.000277532		0.188249	0.000770351
0.0159373	-0.000283568		0.188489	0.000767672
0.0160572	-0.000243235		0.188729	0.000765494
0.016177	-0.000197888		0.188969	0.000753554
0.0162969	-0.000228625		0.189209	0.0007565
0.0164167	-0.000242926		0.189448	0.000758925
0.0165365	-0.000283785		0.189688	0.000767101
0.0166564	-0.000300531		0.189928	0.000777764
0.0167761	-0.000309477		0.190167	0.000779029
0.016896	-0.000309043		0.190407	0.000783942
0.0170158	-0.00029595		0.190647	0.000790573
0.0171356	-0.000279792		0.190886	0.000800262
0.0172555	-0.000284528		0.191126	0.000802439
0.0173753	-0.000267225		0.191366	0.000804293
0.0174952	-0.000295083		0.191606	0.00080095
0.017615	-0.000314863		0.191845	0.000806502
0.0177349	-0.000290223		0.192085	0.000817673
0.0178547	-0.000270815		0.192325	0.000812171
0.0179745	-0.00024955		0.192565	0.000802842
0.0180944	-0.000272518		0.192804	0.000794735
0.0182141	-0.000221506		0.193044	0.000794276
0.0183341	-0.000229306		0.193283	0.00079123
0.0184538	-0.000224601		0.193524	0.000790858
0.0185736	-0.000210981		0.193763	0.000794319
0.0186935	-0.000174858		0.194003	0.000794009
0.0188133	-0.000193152		0.194243	0.000786131
0.0189332	-0.000198693		0.194482	0.000793327
0.019053	-0.000223796		0.194722	0.000790058
0.0191728	-0.000259827		0.194962	0.000774786
0.0192927	-0.000203026		0.195201	0.000773279
0.0194125	-0.000181482		0.195441	0.000773961
0.0195324	-0.000171701		0.195681	0.000778874
0.0196522	-0.000136599		0.195921	0.00078308
0.0197721	-0.000113291		0.196161	0.000793252
0.0198918	-0.000127994		0.1964	0.000781361
0.0200116	-0.000114746		0.19664	0.000767951
0.0201315	-0.000141335		0.196879	0.000768453
0.0202513	-0.00017006		0.197119	0.000771561
0.0203712	-0.000169194		0.197359	0.000777162
0.020491	-0.000152448		0.197599	0.000782869
0.0206108	-0.000148857		0.197839	0.000783687
0.0207307	-0.000203522		0.198078	0.000787881
0.0208505	-0.000192316		0.198318	0.000798128
0.0209704	-0.00021157		0.198558	0.000803853
0.0210902	-0.000173434		0.198797	0.000810422
0.0212101	-0.000208691		0.199037	0.000809138
0.0213299	-0.000201881		0.199277	0.000807581
0.0214496	-0.000194576		0.199516	0.000826624
0.0215695	-0.000203274		0.199756	0.000843192
0.0216893	-0.000194359		0.199996	0.00084741
0.0218092	-0.000215996		0.200236	0.000847156
0.021929	-0.000180523		0.200476	0.00085556
0.0220488	-0.000198383		0.200715	0.000860039
0.0221687	-0.000189283		0.200955	0.000856497
0.0222885	-0.000191945		0.201195	0.000855424
0.0224084	-0.000229151		0.201434	0.000848055
0.0225282	-0.000268339		0.201674	0.000851864
0.022648	-0.00028753		0.201914	0.000855784
0.0227679	-0.000318608		0.202154	0.000861149
0.0228876	-0.000330959		0.202394	0.00085293
0.0230076	-0.000334054		0.202633	0.0008388
0.0231273	-0.000320558		0.202873	0.000815949
0.0232472	-0.000311489		0.203112	0.000803431
0.023367	-0.000319475		0.203352	0.000798072
0.0234868	-0.000299262		0.203592	0.000783148
0.0236067	-0.000295455		0.203832	0.000784109
0.0237265	-0.000284435		0.204071	0.00078543
0.0238464	-0.000259981		0.204311	0.000791609
0.0239662	-0.000262303		0.204551	0.000798829
0.024086	-0.000262582		0.204791	0.000796943
0.0242059	-0.000241223		0.20503	0.000787936
0.0243257	-0.000192223		0.20527	0.000792372
0.0244456	-0.000181235		0.20551	0.000799455
0.0245653	-0.000142945		0.205749	0.000802482
0.0246851	-0.000114498		0.205989	0.000809585
0.024805	1.11434e-06		0.206229	0.000813697
0.0249248	2.03986e-05		0.206469	0.000820979
0.0250447	9.34187e-05		0.206709	0.000837082
0.0251645	0.000109267		0.206948	0.000849953
0.0252843	0.000141026		0.207188	0.000851721
0.0254042	0.000269918		0.207428	0.000844296
0.025524	0.000384354		0.207667	0.00083921
0.0256439	0.000436573		0.207907	0.000834632
0.0257637	0.000510801		0.208147	0.000832231
0.0258835	0.000607934		0.208386	0.000832368
0.0260034	0.000659255		0.208626	0.000835525
0.0261231	0.000763817		0.208866	0.000836307
0.026243	0.000887323		0.209106	0.000823219
0.0263628	0.000963315		0.209345	0.00082485
0.0264826	0.00103439		0.209585	0.000828454
0.0266025	0.00117968		0.209825	0.000822425
0.0267223	0.00130662		0.210065	0.000820905
0.0268422	0.00140119		0.210304	0.00082217
0.026962	0.0015315		0.210544	0.000817692
0.0270819	0.00162483		0.210784	0.00081861
0.0272017	0.00170209		0.211024	0.000835296
0.0273215	0.00173199		0.211263	0.000845226
0.0274414	0.001846		0.211503	0.000849339
0.0275612	0.0019469		0.211743	0.000849054
0.0276811	0.00200615		0.211982	0.000850288
0.0278008	0.00202791		0.212222	0.000857775
0.0279206	0.00213885		0.212462	0.000861974
0.0280405	0.00221945		0.212701	0.000864927
0.0281603	0.00231194		0.212941	0.000867923
0.0282802	0.00239153		0.213181	0.000860622
0.0284	0.00237639		0.213421	0.000860281
0.0285198	0.00239478		0.213661	0.000869238
0.0286397	0.00243845		0.2139	0.000874213
0.0287595	0.00249996		0.21414	0.000873326
0.0288794	0.00254543		0.21438	0.000868264
0.0289992	0.0025835		0.214619	0.000873605
0.0291189	0.00256651		0.214859	0.000882431
0.0292388	0.00261446		0.215099	0.000886916
0.0293586	0.00265531		0.215339	0.000886767
0.0294785	0.00267896		0.215578	0.000886637
0.0295983	0.00265977		0.215818	0.000884565
0.0297181	0.00266008		0.216058	0.000882878
0.029838	0.00266816		0.216297	0.000887561
0.0299578	0.00264563		0.216537	0.000888157
0.0300777	0.00267968		0.216777	0.000884634
0.0301975	0.00272032		0.217016	0.000884503
0.0303174	0.00276848		0.217256	0.000882388
0.0304372	0.0027687		0.217496	0.000891655
0.030557	0.00278232		0.217736	0.000901443
0.0306769	0.00281089		0.217976	0.000906803
0.0307966	0.00282281		0.218215	0.000913458
0.0309165	0.00280798		0.218455	0.000922298
0.0310363	0.00283318		0.218695	0.000927694
0.0311561	0.0028697		0.218934	0.000932166
0.031276	0.00286608		0.219174	0.000938177
0.0313958	0.00287605		0.219414	0.000940547
0.0315157	0.00289493		0.219654	0.000942705
0.0316355	0.00292963		0.219894	0.0009434
0.0317554	0.00293037		0.220133	0.000943716
0.0318752	0.0028931		0.220373	0.000939722
0.031995	0.00291585		0.220613	0.00092855
0.0321149	0.00296309		0.220852	0.000921249
0.0322347	0.00294195		0.221092	0.000919543
0.0323546	0.00294037		0.221332	0.000917596
0.0324743	0.0029772		0.221571	0.000912677
0.0325941	0.00297795		0.221811	0.000910686
0.032714	0.00298835		0.222051	0.000905841
0.0328338	0.00301447		0.222291	0.000898528
0.0329537	0.00306545		0.22253	0.000892672
0.0330735	0.0030583		0.22277	0.000897467
0.0331933	0.00304295		0.22301	0.000903155
0.0333132	0.00302212		0.223249	0.000911201
0.033433	0.0030172		0.223489	0.000910729
0.0335529	0.00296504		0.223729	0.000901363
0.0336727	0.00295105		0.223969	0.00089333
0.0337926	0.00298692		0.224209	0.000890384
0.0339124	0.00296553		0.224448	0.000887375
0.0340321	0.00292245		0.224688	0.00089075
0.034152	0.00286859		0.224928	0.000889044
0.0342718	0.00289641		0.225167	0.000891345
0.0343917	0.00290217		0.225407	0.000888659
0.0345115	0.00291291		0.225647	0.000888281
0.0346313	0.00293449		0.225886	0.000889317
0.0347512	0.00293969		0.226126	0.000887785
0.034871	0.0029968		0.226366	0.0008891
0.0349909	0.00296894		0.226606	0.000896307
0.0351107	0.00297052		0.226845	0.000909656
0.0352306	0.00296631		0.227085	0.00092071
0.0353504	0.00297216		0.227325	0.000930039
0.0354701	0.00295711		0.227565	0.000930374
0.03559	0.00296451		0.227804	0.000932973
0.0357098	0.00293155		0.228044	0.000939393
0.0358297	0.00292672		0.228284	0.000943921
0.0359495	0.00288818		0.228524	0.000948251
0.0360693	0.00283503		0.228763	0.000938475
0.0361892	0.00280875		0.229003	0.00093363
0.036309	0.00280061		0.229243	0.000935665
0.0364289	0.00279916		0.229482	0.000944957
0.0365487	0.00280621		0.229722	0.000943698
0.0366685	0.00278743		0.229962	0.00093845
0.0367884	0.00273598		0.230201	0.000935125
0.0369082	0.00277733		0.230442	0.000931813
0.0370281	0.00277418		0.230681	0.000933258
0.0371478	0.0027665		0.230921	0.000934617
0.0372676	0.00274443		0.231161	0.000936304
0.0373875	0.00274313		0.2314	0.000932619
0.0375073	0.00272487		0.23164	0.000935317
0.0376272	0.00268902		0.23188	0.000943133
0.037747	0.00268878		0.232119	0.000948238
0.0378668	0.00267311		0.232359	0.000951668
0.0379867	0.00267503		0.232599	0.000950217
0.0381065	0.00267776		0.232839	0.000952593
0.0382264	0.00267754		0.233078	0.000952456
0.0383462	0.0026581		0.233318	0.000949572
0.0384661	0.00263389		0.233558	0.000953138
0.0385859	0.00262919		0.233797	0.00095436
0.0387056	0.00264897		0.234037	0.000950725
0.0388255	0.00260285		0.234277	0.000949603
0.0389453	0.00261542		0.234517	0.000958597
0.0390652	0.00263696		0.234757	0.000963516
0.039185	0.0026715		0.234996	0.000954534
0.0393048	0.00269812		0.235236	0.000951817
0.0394247	0.00266482		0.235476	0.000958361
0.0395445	0.00265169		0.235715	0.000958771
0.0396644	0.00264361		0.235955	0.000964818
0.0397842	0.00263953		0.236195	0.000965575
0.039904	0.00258369		0.236434	0.000968168
0.0400239	0.00257384		0.236674	0.000978
0.0401436	0.00260043		0.236914	0.000987186
0.0402635	0.00260155		0.237154	0.000993674
0.0403833	0.00258022		0.237394	0.000996664
0.0405031	0.00259331		0.237633	0.00100032
0.040623	0.00257567		0.237873	0.00100326
0.0407428	0.00255666		0.238113	0.00100013
0.0408627	0.00250612		0.238352	0.000991795
0.0409825	0.00250392		0.238592	0.000989283
0.0411023	0.00247244		0.238832	0.000988408
0.0412222	0.00246529		0.239072	0.000992818
0.041342	0.00245783		0.239311	0.000997837
0.0414619	0.00244483		0.239551	0.000994437
0.0415817	0.00244257		0.239791	0.000983985
0.0417014	0.00240592		0.24003	0.000976288
0.0418213	0.00241214		0.24027	0.000968987
0.0419411	0.00239812		0.24051	0.000954875
0.042061	0.00237571		0.24075	0.000950136
0.0421808	0.0023624		0.240989	0.000956748
0.0423006	0.00231519		0.241229	0.000961959
0.0424205	0.00229947		0.241469	0.000954249
0.0425403	0.00227793		0.241709	0.00095748
0.0426602	0.00227359		0.241948	0.000970463
0.04278	0.00227195		0.242188	0.000969086
0.0428999	0.00224019		0.242428	0.000970451
0.0430197	0.00219181		0.242667	0.000973112
0.0431394	0.00213699		0.242907	0.000981752
0.0432594	0.0020831		0.243147	0.00100013
0.0433791	0.00202859		0.243386	0.00101238
0.043499	0.00198154		0.243626	0.00101753
0.0436188	0.00200299		0.243866	0.00101578
0.0437386	0.00195681		0.244106	0.00100533
0.0438585	0.00196486		0.244346	0.00100367
0.0439783	0.00193929		0.244585	0.00100702
0.0440982	0.0019179		0.244825	0.00100714
0.044218	0.00189546		0.245065	0.000993526
0.0443379	0.0018745		0.245304	0.000982763
0.0444577	0.00182708		0.245544	0.000987025
0.0445775	0.00178365		0.245784	0.000981107
0.0446974	0.00176945		0.246024	0.000970966
0.0448171	0.00175663		0.246263	0.000969688
0.0449371	0.00172007		0.246503	0.000975239
0.0450568	0.0017054		0.246743	0.000976033
0.0451766	0.00166612		0.246982	0.000979817
0.0452965	0.00164718		0.247222	0.000987924
0.0454163	0.001633		0.247462	0.000994524
0.0455362	0.00164814		0.247701	0.000999859
0.045656	0.00164656		0.247942	0.00100438
0.0457759	0.00164913		0.248181	0.00100664
0.0458957	0.00164		0.248421	0.0010078
0.0460155	0.00165049		0.248661	0.00100411
0.0461354	0.00163613		0.2489	0.001007
0.0462552	0.00165204		0.24914	0.00100463
0.0463751	0.0016955		0.24938	0.000995448
0.0464948	0.0017176		0.249619	0.000991088
0.0466146	0.00166705		0.249859	0.0009862
0.0467345	0.00169646		0.250099	0.000983961
0.0468543	0.00169862		0.250339	0.000980667
0.0469742	0.00169695		0.250579	0.000976015
0.047094	0.00170221		0.250818	0.000980338
0.0472138	0.00166937		0.251058	0.000986826
0.0473337	0.0016516		0.251297	0.000987757
0.0474535	0.0016955		0.251537	0.000991764
0.0475734	0.00168683		0.251777	0.000998234
0.0476932	0.00169472		0.252017	0.00100615
0.0478131	0.0017176		0.252257	0.00101664
0.0479329	0.00173178		0.252496	0.00101527
0.0480526	0.00174112		0.252736	0.00101435
0.0481725	0.00175081		0.252976	0.00102149
0.0482923	0.00175629		0.253215	0.00101769
0.0484122	0.00176617		0.253455	0.00101761
0.048532	0.00173255		0.253695	0.0010227
0.0486518	0.00174001		0.253934	0.00102725
0.0487717	0.00175378		0.254174	0.00102652
0.0488915	0.00180241		0.254414	0.00102438
0.0490114	0.00183349		0.254654	0.00102083
0.0491312	0.00186649		0.254894	0.00101806
0.049251	0.00186122		0.255133	0.00101171
0.0493709	0.00185045		0.255373	0.00101262
0.0494906	0.00182606		0.255613	0.00101354
0.0496106	0.00180696		0.255852	0.00101282
0.0497303	0.00177533		0.256092	0.00101812
0.0498502	0.00172475		0.256332	0.00102281
0.04997	0.00172939		0.256572	0.00102605
0.0500898	0.00172419		0.256812	0.00102537
0.0502097	0.00171175		0.257051	0.00101556
0.0503295	0.0017019		0.257291	0.00102063
0.0504494	0.00167696		0.25753	0.00103463
0.0505692	0.00167513		0.25777	0.00103775
0.050689	0.00168572		0.25801	0.0010377
0.0508089	0.00165965		0.25825	0.00104384
0.0509287	0.00165204		0.258489	0.00104708
0.0510486	0.00163848		0.258729	0.00105219
0.0511683	0.00161734		0.258969	0.00105395
0.0512881	0.00158973		0.259209	0.00104737
0.051408	0.00160171		0.259448	0.00104385
0.0515278	0.00162755		0.259688	0.00104827
0.0516477	0.00161805		0.259928	0.00105095
0.0517675	0.00159706		0.260167	0.00105441
0.0518873	0.00155175		0.260407	0.00105237
0.0520072	0.00151185		0.260647	0.0010571
0.052127	0.00147833		0.260887	0.001062
0.0522469	0.00146065		0.261126	0.00106525
0.0523667	0.00143384		0.261366	0.00107098
0.0524865	0.00144796		0.261606	0.00107946
0.0526064	0.00147473		0.261846	0.00108226
0.0527261	0.00147535		0.262085	0.00108854
0.052846	0.00148956		0.262325	0.00109695
0.0529658	0.00146808		0.262565	0.00109923
0.0530856	0.00143917		0.262804	0.00109944
0.0532055	0.00142942		0.263044	0.00109971
0.0533253	0.00145053		0.263284	0.0011001
0.0534452	0.00146353		0.263524	0.0010982
0.053565	0.00147396		0.263763	0.00110108
0.0536848	0.00143412		0.264003	0.00110505
0.0538047	0.00143706		0.264243	0.00110607
0.0539245	0.00140667		0.264482	0.00111025
0.0540444	0.0014179		0.264722	0.00111764
0.0541641	0.00142852		0.264962	0.00111834
0.0542841	0.00144059		0.265202	0.0011187
0.0544038	0.00139949		0.265442	0.00112067
0.0545236	0.00137531		0.265681	0.00111988
0.0546435	0.0013386		0.265921	0.0011199
0.0547633	0.00131124		0.266161	0.00112274
0.0548832	0.00126484		0.2664	0.00112182
0.055003	0.00126505		0.26664	0.0011183
0.0551228	0.00126812		0.26688	0.00111421
0.0552427	0.00125722		0.267119	0.00111766
0.0553625	0.00125682		0.267359	0.0011177
0.0554824	0.00125577		0.267599	0.0011121
0.0556022	0.00124939		0.267839	0.00111116
0.0557219	0.00123388		0.268079	0.00111085
0.0558418	0.00121834		0.268318	0.00111451
0.0559616	0.00121126		0.268558	0.00111384
0.0560815	0.00121543		0.268798	0.00111717
0.0562013	0.00122481		0.269037	0.00111948
0.0563212	0.00121333		0.269277	0.0011167
0.056441	0.00116464		0.269517	0.00111832
0.0565608	0.00113582		0.269757	0.00112135
0.0566807	0.00113483		0.269996	0.00111889
0.0568005	0.00112335		0.270236	0.00111671
0.0569204	0.0011261		0.270476	0.00112078
0.0570402	0.00110648		0.270715	0.0011239
0.05716	0.00105348		0.270955	0.00113011
0.0572799	0.0010147		0.271195	0.0011186
0.0573996	0.00102559		0.271434	0.00110577
0.0575195	0.00102578		0.271674	0.00110566
0.0576393	0.00100176		0.271914	0.00110972
0.0577591	0.000983528		0.272154	0.00112123
0.057879	0.000988171		0.272394	0.00111979
0.0579988	0.00100241		0.272633	0.00112158
0.0581187	0.0010342		0.272873	0.00112351
0.0582385	0.00104537		0.273113	0.00111841
0.0583584	0.00102525		0.273352	0.00111329
0.0584782	0.000988604		0.273592	0.00110968
0.058598	0.000942978		0.273832	0.00111577
0.0587179	0.000936509		0.274072	0.00112271
0.0588376	0.000936137		0.274312	0.00112803
0.0589576	0.000931773		0.274551	0.00114094
0.0590773	0.000920134		0.274791	0.00114848
0.0591971	0.000896362		0.275031	0.00113877
0.059317	0.000855688		0.27527	0.00112379
0.0594368	0.000882742		0.27551	0.00111974
0.0595567	0.000880792		0.27575	0.00111961
0.0596765	0.00089825		0.275989	0.00111118
0.0597964	0.000976408		0.276229	0.00110652
0.0599162	0.000991885		0.276469	0.00110878
0.060036	0.00100721		0.276709	0.00110502
0.0601559	0.0010299		0.276948	0.00111133
0.0602757	0.00101213		0.277188	0.00112253
0.0603956	0.00096152		0.277428	0.00112263
0.0605153	0.00096282		0.277667	0.00111433
0.0606351	0.00097158		0.277907	0.00111179
0.060755	0.000966287		0.278147	0.0011243
0.0608748	0.000992597		0.278387	0.00113468
0.0609947	0.00102036		0.278627	0.00114422
0.0611145	0.00103126		0.278866	0.00115509
0.0612343	0.00103946		0.279106	0.0011685
0.0613542	0.00105785		0.279346	0.00117905
0.061474	0.00107568		0.279585	0.00117203
0.0615939	0.00109567		0.279825	0.00116254
0.0617137	0.00111165		0.280065	0.00115614
0.0618336	0.00108639		0.280304	0.00115198
0.0619534	0.00106026		0.280544	0.00114646
0.0620731	0.00103912		0.280784	0.00114826
0.062193	0.00102711		0.281024	0.00114922
0.0623128	0.00101665		0.281263	0.0011512
0.0624327	0.00103284		0.281503	0.00115613
0.0625525	0.00103764		0.281743	0.00115394
0.0626723	0.00104188		0.281982	0.0011512
0.0627922	0.00101748		0.282222	0.00115377
0.062912	0.000997209		0.282462	0.00115878
0.0630319	0.000997395		0.282702	0.00116824
0.0631517	0.000990895		0.282942	0.00117679
0.0632715	0.000992659		0.283181	0.00117346
0.0633914	0.000998757		0.283421	0.00117342
0.0635112	0.00100801		0.283661	0.00117834
0.0636311	0.00102179		0.2839	0.00117808
0.0637508	0.00102872		0.28414	0.00117664
0.0638706	0.000993557		0.28438	0.00117286
0.0639905	0.000991452		0.284619	0.00116386
0.0641103	0.00101705		0.28486	0.00116242
0.0642302	0.00100467		0.285099	0.00117065
0.06435	0.000973189		0.285339	0.00117784
0.0644698	0.000985757		0.285579	0.00117878
0.0645897	0.00101275		0.285818	0.00117041
0.0647095	0.00102083		0.286058	0.00116885
0.0648294	0.00103408		0.286298	0.00117854
0.0649492	0.00103767		0.286537	0.00119176
0.0650689	0.00102541		0.286777	0.00119426
0.0651888	0.00101238		0.287017	0.00119368
0.0653086	0.000998819		0.287257	0.00120096
0.0654285	0.000999964		0.287496	0.00120593
0.0655483	0.00100987		0.287736	0.00120807
0.0656682	0.00100711		0.287976	0.00120594
0.065788	0.000996374		0.288215	0.00119617
0.0659078	0.000984333		0.288455	0.00118959
0.0660277	0.000989997		0.288695	0.00118913
0.0661475	0.00100507		0.288935	0.0011837
0.0662674	0.00101801		0.289175	0.00117634
0.0663872	0.00102098		0.289414	0.0011704
0.066507	0.00100888		0.289654	0.00116634
0.0666269	0.00100591		0.289894	0.00116522
0.0667466	0.0010221		0.290133	0.00116291
0.0668665	0.00102959		0.290373	0.00116198
0.0669863	0.000989347		0.290613	0.00116016
0.0671061	0.0009427		0.290852	0.00115478
0.067226	0.000932423		0.291092	0.00115708
0.0673458	0.000937066		0.291332	0.0011595
0.0674657	0.000900355		0.291572	0.00115655
0.0675855	0.000847331		0.291812	0.00116303
0.0677053	0.000819689		0.292051	0.00116773
0.0678252	0.000811579		0.292291	0.00116718
0.067945	0.000804305		0.292531	0.00117345
0.0680649	0.000789107		0.29277	0.00117303
0.0681847	0.000805822		0.29301	0.00117367
0.0683044	0.000811239		0.29325	0.00117608
0.0684243	0.000775611		0.293489	0.00117918
0.0685441	0.00074995		0.293729	0.00119124
0.068664	0.00074899		0.293969	0.00119995
0.0687838	0.00078273		0.294209	0.00120278
0.0689037	0.000806874		0.294448	0.00120846
0.0690235	0.000794183		0.294688	0.00121573
0.0691433	0.000772949		0.294928	0.00122423
0.0692632	0.000758369		0.295168	0.00123113
0.069383	0.000760846		0.295407	0.00122615
0.0695029	0.000757658		0.295647	0.00122028
0.0696227	0.000755924		0.295887	0.00122061
0.0697424	0.000757719		0.296127	0.00122342
0.0698624	0.000768491		0.296366	0.00122793
0.0699821	0.000800126		0.296606	0.00122246
0.070102	0.000808112		0.296846	0.00121184
0.0702218	0.000797031		0.297085	0.00121035
0.0703417	0.000786909		0.297325	0.00121413
0.0704615	0.000770565		0.297565	0.00121293
0.0705813	0.000778087		0.297804	0.00120668
0.0707012	0.00078338		0.298044	0.00120206
0.070821	0.000770318		0.298284	0.00120289
0.0709409	0.000773413		0.298524	0.00120969
0.0710607	0.000774558		0.298764	0.00121493
0.0711805	0.00073243		0.299003	0.00122225
0.0713004	0.000720389		0.299243	0.00122163
0.0714201	0.000737909		0.299482	0.0012184
0.07154	0.000742212		0.299722	0.00122141
0.0716598	0.000706615		0.299962	0.00121714
0.0717796	0.000661051		0.300202	0.00121233
0.0718995	0.000647059		0.300442	0.00121202
0.0720193	0.000628147		0.300681	0.00121044
0.0721392	0.000598059		0.300921	0.00121044
0.072259	0.000577723		0.301161	0.00121186
0.0723789	0.000555374		0.3014	0.00120952
0.0724987	0.000513989		0.30164	0.00120624
0.0726185	0.000466072		0.30188	0.00120125
0.0727384	0.000436326		0.302119	0.00119725
0.0728582	0.000408993		0.30236	0.00119926
0.0729781	0.000358229		0.302599	0.00120441
0.0730978	0.000337892		0.302839	0.00120758
0.0732176	0.000337707		0.303079	0.0012054
0.0733375	0.000349686		0.303318	0.00120098
0.0734573	0.000361912		0.303558	0.00120385
0.0735772	0.000342009		0.303798	0.00121146
0.073697	0.000312572		0.304037	0.00121475
0.0738169	0.000319815		0.304277	0.00120995
0.0739367	0.000328761		0.304517	0.00121338
0.0740565	0.000335478		0.304757	0.0012245
0.0741764	0.000342164		0.304997	0.00123438
0.0742962	0.000327708		0.305236	0.00124277
0.0744161	0.000302295		0.305476	0.00124438
0.0745359	0.000282113		0.305715	0.00123886
0.0746556	0.000282392		0.305955	0.00124036
0.0747755	0.000283599		0.306195	0.00124415
0.0748953	0.000296352		0.306435	0.0012484
0.0750152	0.000303255		0.306675	0.00125783
0.075135	0.000317122		0.306914	0.00125769
0.0752548	0.000328359		0.307154	0.00125246
0.0753747	0.000308022		0.307394	0.00125729
0.0754945	0.000319691		0.307633	0.00125871
0.0756144	0.000336654		0.307873	0.00125777
0.0757342	0.000342938		0.308113	0.00126137
0.075854	0.000329999		0.308352	0.00126271
0.0759739	0.000321982		0.308592	0.00126103
0.0760936	0.000326223		0.308832	0.00126098
0.0762135	0.000338295		0.309072	0.00126353
0.0763333	0.000314182		0.309312	0.00127046
0.0764531	0.000292421		0.309551	0.00126923
0.076573	0.000305236		0.309791	0.00126157
0.0766928	0.000329101		0.310031	0.00126178
0.0768127	0.000339688		0.31027	0.0012693
0.0769325	0.000311829		0.31051	0.00127154
0.0770524	0.000270939		0.31075	0.00127161
0.0771722	0.000233733		0.31099	0.00127023
0.077292	0.000213117		0.311229	0.00126204
0.0774119	0.000219215		0.311469	0.001256
0.0775317	0.000216398		0.311709	0.00125509
0.0776516	0.000214572		0.311948	0.00124979
0.0777713	0.000197764		0.312188	0.00124203
0.0778911	0.000168451		0.312428	0.00123739
0.078011	0.000154738		0.312668	0.00123541
0.0781308	0.000120596		0.312907	0.00123561
0.0782507	9.53069e-05		0.313147	0.00123723
0.0783705	9.49664e-05		0.313387	0.00123715
0.0784903	9.83714e-05		0.313627	0.00123734
0.0786102	0.000110815		0.313866	0.00123494
0.07873	0.000111155		0.314106	0.00123208
0.0788499	0.000116634		0.314346	0.00123714
0.0789697	0.000123692		0.314585	0.00124837
0.0790894	0.000133473		0.314825	0.00125797
0.0792094	0.000148981		0.315065	0.00125301
0.0793291	0.000149569		0.315305	0.00124967
0.079449	0.00014279		0.315544	0.00125789
0.0795688	0.000153067		0.315784	0.00126367
0.0796886	0.000144771		0.316024	0.00126223
0.0798085	0.000119141		0.316264	0.0012625
0.0799283	0.000108369		0.316503	0.00126073
0.0800482	0.00011456		0.316743	0.00125832
0.080168	0.000129078		0.316983	0.00125861
0.0802878	0.000142264		0.317222	0.00125979
0.0804077	0.000144524		0.317462	0.00126301
0.0805275	0.000150157		0.317702	0.00126712
0.0806474	0.00015932		0.317942	0.00127694
0.0807671	0.000180182		0.318181	0.0012905
0.0808871	0.000178666		0.318421	0.00128731
0.0810068	0.000165294		0.318661	0.00127686
0.0811266	0.000179749		0.3189	0.00127892
0.0812465	0.000194762		0.31914	0.00128645
0.0813663	0.000194978		0.31938	0.00128874
0.0814862	0.000209743		0.31962	0.00128968
0.081606	0.000201479		0.31986	0.00128592
0.0817258	0.000190707		0.320099	0.00127752
0.0818457	0.000181018		0.320339	0.0012753
0.0819655	0.000192812		0.320579	0.00126916
0.0820854	0.00018074		0.320818	0.00126659
0.0822052	0.000161982		0.321058	0.00126962
0.0823249	0.000194081		0.321298	0.00127032
0.0824448	0.000192223		0.321537	0.00127396
0.0825646	0.000157338		0.321777	0.00127431
0.0826845	0.000151643		0.322017	0.00127294
0.0828043	0.000164365		0.322257	0.00127172
0.0829242	0.000180832		0.322497	0.00126903
0.083044	0.000224354		0.322736	0.00126801
0.0831638	0.000270444		0.322976	0.00127289
0.0832837	0.000311148		0.323216	0.00127883
0.0834035	0.000335726		0.323455	0.00128082
0.0835234	0.000347426		0.323695	0.00128285
0.0836432	0.000365565		0.323935	0.00128336
0.0837629	0.000372808		0.324175	0.00127547
0.0838829	0.00037123		0.324414	0.00126757
0.0840026	0.000395497		0.324654	0.00126873
0.0841225	0.000415463		0.324894	0.00126412
0.0842423	0.000439204		0.325133	0.00125451
0.0843622	0.00047022		0.325373	0.0012573
0.084482	0.000465546		0.325613	0.00125448
0.0846018	0.000448521		0.325852	0.00124909
0.0847217	0.000476937		0.326092	0.00125044
0.0848415	0.000508417		0.326332	0.00124541
0.0849614	0.000533644		0.326572	0.00123418
0.0850812	0.000587226		0.326812	0.00122696
0.085201	0.000592797		0.327051	0.00122843
0.0853209	0.000580849		0.327291	0.00122984
0.0854406	0.00060425		0.327531	0.00122754
0.0855606	0.000639166		0.32777	0.00122783
0.0856803	0.00067012		0.32801	0.00123151
0.0858001	0.000695781		0.32825	0.00123524
0.08592	0.000697359		0.32849	0.0012418
0.0860398	0.000686495		0.328729	0.00125453
0.0861597	0.000684235		0.328969	0.00126512
0.0862795	0.0006899		0.329209	0.00127548
0.0863994	0.000716272		0.329449	0.00129009
0.0865192	0.000721534		0.329688	0.00128912
0.086639	0.00073373		0.329928	0.00128981
0.0867589	0.000788983		0.330168	0.00130369
0.0868787	0.000861477		0.330407	0.00131157
0.0869986	0.000905246		0.330647	0.00130848
0.0871183	0.000925985		0.330887	0.00130884
0.0872381	0.000946755		0.331127	0.00131521
0.087358	0.000974675		0.331366	0.0013163
0.0874778	0.000990802		0.331606	0.00131114
0.0875977	0.00102767		0.331846	0.00130809
0.0877175	0.00103519		0.332085	0.00130484
0.0878373	0.00106113		0.332325	0.00130732
0.0879572	0.00106977		0.332565	0.00131742
0.088077	0.00106608		0.332805	0.00132278
0.0881969	0.00107723		0.333045	0.00132096
0.0883167	0.00108995		0.333284	0.0013226
0.0884366	0.00112013		0.333524	0.00133037
0.0885564	0.00113935		0.333764	0.00132839
0.0886761	0.00113505		0.334003	0.00132505
0.088796	0.00113858		0.334243	0.00131957
0.0889158	0.00117495		0.334483	0.00131182
0.0890357	0.00119299		0.334722	0.00130628
0.0891555	0.00122212		0.334962	0.00130295
0.0892753	0.00124676		0.335202	0.00130154
0.0893952	0.00121615		0.335442	0.00129518
0.089515	0.00124007		0.335681	0.00129327
0.0896349	0.00126883		0.335921	0.00129004
0.0897547	0.00124704		0.336161	0.00128269
0.0898745	0.00123249		0.3364	0.00127715
0.0899944	0.00121469		0.33664	0.00127825
0.0901141	0.00121175		0.33688	0.00128383
0.0902341	0.00121967		0.33712	0.00129436
0.0903538	0.00121321		0.33736	0.0013064
0.0904736	0.00120983		0.337599	0.00131881
0.0905935	0.00118652		0.337839	0.00133363
0.0907133	0.00119634		0.338079	0.0013363
0.0908332	0.00121599		0.338318	0.00133212
0.090953	0.00126567		0.338558	0.0013241
0.0910728	0.00128245		0.338798	0.00131536
0.0911927	0.00127929		0.339037	0.0013099
0.0913125	0.00130415		0.339278	0.00130252
0.0914324	0.00130536		0.339517	0.00129798
0.0915522	0.00132399		0.339757	0.00129109
0.0916719	0.00138921		0.339997	0.00128694
0.0917918	0.00140936		0.340236	0.00128168
0.0919116	0.00139785		0.340476	0.00127344
0.0920315	0.00141831		0.340716	0.00126908
0.0921513	0.00141369		0.340955	0.00126641
0.0922712	0.0013989		0.341195	0.0012651
0.092391	0.00140373		0.341435	0.00127178
0.0925108	0.00139435		0.341675	0.0012788
0.0926307	0.00135965		0.341914	0.00128645
0.0927505	0.00132544		0.342154	0.00129488
0.0928704	0.00129109		0.342394	0.00129906
0.0929902	0.00129365		0.342633	0.00130709
0.09311	0.00130322		0.342873	0.00131607
0.0932299	0.00129517		0.343113	0.00131667
0.0933496	0.00129684		0.343353	0.00131487
0.0934695	0.00131102		0.343592	0.00131199
0.0935893	0.00132968		0.343832	0.00131484
0.0937091	0.00133708		0.344072	0.00132436
0.093829	0.00130124		0.344312	0.0013218
0.0939488	0.00124162		0.344551	0.0013148
0.0940687	0.00119943		0.344791	0.00131479
0.0941885	0.00116872		0.345031	0.00131989
0.0943083	0.00112158		0.34527	0.00132078
0.0944282	0.00113155		0.34551	0.00131623
0.094548	0.0011231		0.34575	0.00131468
0.0946679	0.0010624		0.34599	0.00130961
0.0947876	0.00101204		0.346229	0.00130738
0.0949074	0.00100024		0.346469	0.00130677
0.0950273	0.000977368		0.346709	0.00130983
0.0951471	0.000950469		0.346949	0.0013064
0.095267	0.000939542		0.347188	0.00129885
0.0953868	0.000927099		0.347428	0.00129751
0.0955067	0.000912148		0.347668	0.00129545
0.0956265	0.000926016		0.347907	0.00128963
0.0957463	0.000945486		0.348147	0.00128299
0.0958662	0.000947652		0.348387	0.00128725
0.095986	0.000917658		0.348627	0.00129476
0.0961059	0.000858134		0.348866	0.00128825
0.0962257	0.0008564		0.349106	0.00127865
0.0963454	0.000844235		0.349346	0.00127765
0.0964653	0.000843431		0.349585	0.00127233
0.0965851	0.000849374		0.349825	0.00126608
0.096705	0.000858289		0.350065	0.00127124
0.0968248	0.000864139		0.350305	0.00127676
0.0969447	0.000880297		0.350545	0.00127746
0.0970645	0.000882866		0.350784	0.00128372
0.0971843	0.000917101		0.351024	0.00129234
0.0973042	0.000924035		0.351264	0.00129913
0.097424	0.000927006		0.351503	0.00130237
0.0975439	0.000950438		0.351743	0.00130141
0.0976637	0.000950438		0.351983	0.00130958
0.0977835	0.000952945		0.352222	0.00131742
0.0979034	0.000956815		0.352462	0.00132109
0.0980231	0.000946136		0.352702	0.00132564
0.098143	0.000942762		0.352942	0.00133311
0.0982628	0.000939759		0.353182	0.00134362
0.0983827	0.000931216		0.353421	0.00134268
0.0985025	0.000913232		0.353661	0.00133627
0.0986223	0.000884259		0.3539	0.00132663
0.0987422	0.000872342		0.35414	0.00132183
0.098862	0.00087098		0.35438	0.00131908
0.0989819	0.000876335		0.35462	0.00132012
0.0991017	0.000888623		0.35486	0.00132613
0.0992215	0.000873208		0.355099	0.00132529
0.0993414	0.000861043		0.355339	0.00132575
0.0994612	0.000828139		0.355579	0.00133317
0.0995811	0.000795328		0.355818	0.00133362
0.0997008	0.000777035		0.356058	0.00132326
0.0998206	0.000758617		0.356298	0.00131941
0.0999405	0.000726332		0.356537	0.0013309
0.10006	0.000760412		0.356778	0.00134269
0.10018	0.000765272		0.357017	0.00134964
0.1003	0.000761155		0.357257	0.00135323
0.10042	0.000736547		0.357497	0.0013515
0.10054	0.00070061		0.357736	0.00135359
0.100659	0.000728035		0.357976	0.00135749
0.100779	0.000754284		0.358216	0.00135796
0.100899	0.000775425		0.358455	0.00136855
0.101019	0.000803191		0.358695	0.00137874
0.101139	0.000815201		0.358935	0.00138315
0.101259	0.000804676		0.359175	0.00138363
0.101379	0.00080155		0.359415	0.0013841
0.101498	0.00084145		0.359654	0.00138603
0.101618	0.000868318		0.359894	0.0013826
0.101738	0.000874539		0.360133	0.00138304
0.101858	0.000855596		0.360373	0.0013914
0.101978	0.000838354		0.360613	0.0013966
0.102097	0.000841326		0.360853	0.00140287
0.102217	0.00083628		0.361093	0.00141173
0.102337	0.000858289		0.361332	0.00140627
0.102457	0.000884352		0.361572	0.00139122
0.102577	0.000920568		0.361812	0.00138564
0.102697	0.000906638		0.362051	0.00139085
0.102817	0.00089305		0.362291	0.00139498
0.102936	0.000886952		0.362531	0.00138753
0.103056	0.000810558		0.36277	0.00138297
0.103176	0.000800993		0.36301	0.00138667
0.103296	0.000775642		0.36325	0.00138761
0.103416	0.000745709		0.36349	0.00138661
0.103535	0.000726673		0.363729	0.00138075
0.103655	0.00067532		0.363969	0.00137383
0.103775	0.000629509		0.364209	0.00136697
0.103895	0.000596047		0.364449	0.00136955
0.104015	0.000577537		0.364688	0.00137887
0.104135	0.000533583		0.364928	0.0013801
0.104255	0.000507241		0.365168	0.00137962
0.104374	0.000495324		0.365408	0.00137585
0.104494	0.000427473		0.365647	0.00137772
0.104614	0.000368537		0.365887	0.00137438
0.104734	0.00032192		0.366127	0.00137077
0.104854	0.000328916		0.366366	0.00137319
0.104974	0.000331671		0.366606	0.00136269
0.105093	0.000321177		0.366846	0.00135617
0.105213	0.000308362		0.367085	0.00135683
0.105333	0.000268277		0.367325	0.00136123
0.105453	0.000233206		0.367565	0.00135751
0.105573	0.000212498		0.367805	0.00135535
0.105692	0.000221289		0.368045	0.00135102
0.105812	0.000221351		0.368284	0.00135372
0.105932	0.000222311		0.368524	0.00136523
0.106052	0.000234197		0.368764	0.00137461
0.106172	0.000197548		0.369003	0.00137515
0.106292	0.000190831		0.369243	0.00137054
0.106412	0.000216584		0.369483	0.00137211
0.106531	0.000221258		0.369722	0.00137976
0.106651	0.00019374		0.369962	0.00137969
0.106771	0.000187518		0.370202	0.00137789
0.106891	0.00017492		0.370442	0.00138498
0.107011	0.000167894		0.370682	0.0013931
0.10713	0.000199714		0.370921	0.00139591
0.10725	0.000219649		0.371161	0.00139055
0.10737	0.000221382		0.371401	0.00137718
0.10749	0.000275582		0.37164	0.00137211
0.10761	0.000301243		0.37188	0.00138522
0.10773	0.0003495		0.37212	0.00139155
0.10785	0.000337799		0.37236	0.00138901
0.107969	0.000322446		0.372599	0.00138668
0.108089	0.00032969		0.372839	0.00138714
0.108209	0.000329442		0.373079	0.00138052
0.108329	0.000313532		0.373318	0.00137651
0.108449	0.000308579		0.373558	0.00137595
0.108568	0.000327368		0.373798	0.00137285
0.108688	0.000339595		0.374038	0.00137222
0.108808	0.000335695		0.374278	0.00138186
0.108928	0.000356557		0.374517	0.0013868
0.109048	0.000356217		0.374757	0.00138476
0.109168	0.00036928		0.374997	0.00138329
0.109288	0.000371137		0.375236	0.00138062
0.109407	0.000335385		0.375476	0.00138987
0.109527	0.00033393		0.375716	0.00139669
0.109647	0.000346683		0.375955	0.00140005
0.109767	0.00036377		0.376195	0.001417
0.109887	0.000354391		0.376435	0.00142695
0.110006	0.000329628		0.376675	0.00142513
0.110126	0.000293381		0.376915	0.00142232
0.110246	0.000292731		0.377154	0.00142806
0.110366	0.000274746		0.377394	0.00143515
0.110486	0.000208969		0.377634	0.00143113
0.110606	0.000208227		0.377873	0.0014366
0.110726	0.000187457		0.378113	0.00144672
0.110845	0.000179873		0.378353	0.00144274
0.110965	0.000171918		0.378593	0.00143497
0.111085	0.000175416		0.378832	0.00142927
0.111205	0.00017458		0.379072	0.00142015
0.111325	0.000203057		0.379312	0.00140684
0.111444	0.000215686		0.379551	0.00140104
0.111564	0.000195102		0.379791	0.00140354
0.111684	0.000144647		0.380031	0.00140529
0.111804	0.000142604		0.38027	0.0014113
0.111924	0.000126973		0.38051	0.0014163
0.112044	0.000130161		0.38075	0.00141896
0.112164	0.000170927		0.38099	0.00140769
0.112283	0.000199374		0.38123	0.00140078
0.112403	0.000214727		0.381469	0.00140678
0.112523	0.000205441		0.381709	0.00141484
0.112643	0.000195505		0.381949	0.00142736
0.112763	0.000191078		0.382188	0.00142807
0.112882	0.000228006		0.382428	0.00141682
0.113002	0.000165541		0.382668	0.00140651
0.113122	0.000161393		0.382908	0.00140304
0.113242	0.000163622		0.383147	0.00139416
0.113362	0.000160558		0.383387	0.00138881
0.113482	0.000188602		0.383627	0.00139067
0.113602	0.000138735		0.383867	0.00139293
0.113721	0.000152541		0.384106	0.00139425
0.113841	0.000165913		0.384346	0.00139554
0.113961	0.000171825		0.384585	0.0013983
0.114081	0.000154212		0.384825	0.00139317
0.114201	0.000161022		0.385065	0.00138722
0.114321	0.000120751		0.385305	0.00139528
0.11444	0.000107131		0.385545	0.00140442
0.11456	9.17472e-05		0.385784	0.00140418
0.11468	0.000128335		0.386024	0.00140821
0.1148	0.000128428		0.386264	0.00141885
0.11492	0.000161796		0.386503	0.00141831
0.11504	0.000187518		0.386743	0.00141216
0.115159	0.000175292		0.386983	0.0014114
0.115279	0.000166439		0.387223	0.00141107
0.115399	0.00016972		0.387463	0.00140555
0.115519	0.000157927		0.387702	0.00140805
0.115639	0.000152448		0.387942	0.00141315
0.115759	0.000138519		0.388182	0.00141155
0.115878	0.000131182		0.388421	0.00141305
0.115998	0.000198259		0.388661	0.00142058
0.116118	0.000225065		0.388901	0.00141829
0.116238	0.000247476		0.38914	0.00141802
0.116358	0.000284868		0.38938	0.00143535
0.116477	0.000302667		0.38962	0.00144316
0.116597	0.000330556		0.38986	0.00144823
0.116717	0.000324954		0.390099	0.00145668
0.116837	0.000316875		0.390339	0.00145616
0.116957	0.000310498		0.390579	0.00145735
0.117077	0.000301676		0.390818	0.00145416
0.117197	0.000320991		0.391058	0.00144985
0.117316	0.00034009		0.391298	0.00145246
0.117436	0.000324551		0.391538	0.00144977
0.117556	0.000296105		0.391778	0.00145005
0.117676	0.000252676		0.392017	0.00144807
0.117796	0.000211446		0.392257	0.00143304
0.117915	0.000161827		0.392497	0.00142555
0.118035	0.000131028		0.392736	0.0014294
0.118155	5.57479e-05		0.392976	0.00142749
0.118275	2.57536e-05		0.393216	0.00143042
0.118395	6.62413e-06		0.393455	0.00142971
0.118515	3.80732e-06		0.393695	0.00142733
0.118635	7.80037e-06		0.393935	0.00142994
0.118754	-7.55274e-06		0.394175	0.00143011
0.118874	-3.4204e-05		0.394415	0.00142943
0.118994	-5.906e-05		0.394654	0.00142861
0.119114	-6.34864e-05		0.394894	0.00143381
0.119234	-0.000109948		0.395134	0.00144131
0.119353	-0.000184949		0.395373	0.00144388
0.119473	-0.000215253		0.395613	0.00144288
0.119593	-0.000196805		0.395853	0.00144616
0.119713	-0.000239707		0.396093	0.00145055
0.119833	-0.000225499		0.396332	0.00145438
0.119953	-0.000229059		0.396572	0.00146311
0.120073	-0.000238128		0.396812	0.00146799
0.120192	-0.000223023		0.397051	0.00147265
0.120312	-0.000238345		0.397291	0.00147898
0.120432	-0.000250014		0.397531	0.00148659
0.120552	-0.000240697		0.397771	0.00148353
0.120672	-0.000236859		0.39801	0.00147648
0.120791	-0.000201819		0.39825	0.00147649
0.120911	-0.000195164		0.39849	0.00147444
0.121031	-0.000210022		0.39873	0.00147196
0.121151	-0.000199745		0.398969	0.0014724
0.121271	-0.000202067		0.399209	0.00147789
0.121391	-0.000186218		0.399449	0.00148272
0.121511	-0.000185847		0.399688	0.00148035
0.12163	-0.000182442		0.399928	0.00147615
0.12175	-0.000160279		0.400168	0.00147501
0.12187	-0.000169194		0.400408	0.00147144
0.12199	-0.000171639		0.400647	0.00146427
0.12211	-0.00021612		0.400887	0.0014606
0.122229	-0.000205348		0.401127	0.00145833
0.122349	-0.000207081		0.401367	0.00145657
0.122469	-0.000199652		0.401606	0.00144558
0.122589	-0.000208072		0.401846	0.00143644
0.122709	-0.000181266		0.402086	0.00143759
0.122829	-0.000201602		0.402325	0.00143458
0.122948	-0.000178047		0.402565	0.00143042
0.123068	-0.000201014		0.402805	0.00142674
0.123188	-0.000239707		0.403045	0.00141969
0.123308	-0.00026577		0.403284	0.00141841
0.123428	-0.00026221		0.403524	0.00142774
0.123548	-0.000231628		0.403764	0.00143255
0.123668	-0.000230544		0.404003	0.00143291
0.123787	-0.000251902		0.404243	0.00143623
0.123907	-0.000221506		0.404483	0.00144187
0.124027	-0.000202129		0.404723	0.00144411
0.124147	-0.000157865		0.404963	0.00144517
0.124267	-0.000162539		0.405202	0.00144276
0.124386	-0.00016322		0.405442	0.00143602
0.124506	-0.000200983		0.405682	0.00142809
0.124626	-0.000250324		0.405921	0.00142766
0.124746	-0.000280813		0.406161	0.00143545
0.124866	-0.000272146		0.406401	0.00144507
0.124986	-0.000273725		0.40664	0.00144469
0.125106	-0.000227758		0.40688	0.0014481
0.125225	-0.000202655		0.40712	0.00145206
0.125345	-0.000179749		0.40736	0.00144881
0.125465	-0.000225004		0.4076	0.00144857
0.125585	-0.000253791		0.407839	0.00145188
0.125705	-0.000268401		0.408079	0.00145337
0.125824	-0.000247228		0.408318	0.0014666
0.125944	-0.000269577		0.408558	0.00147785
0.126064	-0.00024209		0.408798	0.00148026
0.126184	-0.000267875		0.409038	0.0014811
0.126304	-0.000233764		0.409278	0.00148672
0.126424	-0.000210486		0.409517	0.00149017
0.126544	-0.000237695		0.409757	0.00149292
0.126663	-0.000248436		0.409997	0.00148962
0.126783	-0.000242152		0.410236	0.00148554
0.126903	-0.00030505		0.410476	0.00149457
0.127023	-0.000370456		0.410716	0.00149496
0.127143	-0.000395652		0.410955	0.001498
0.127262	-0.000378349		0.411196	0.0014934
0.127382	-0.000401905		0.411435	0.00148431
0.127502	-0.000366989		0.411675	0.00149154
0.127622	-0.000294805		0.411915	0.00149479
0.127742	-0.000286849		0.412154	0.00148073
0.127862	-0.000284002		0.412394	0.00147251
0.127982	-0.000250324		0.412634	0.0014713
0.128101	-0.000267968		0.412873	0.00147392
0.128221	-0.000317679		0.413113	0.00147841
0.128341	-0.000318856		0.413353	0.00147452
0.128461	-0.000294124		0.413593	0.00147463
0.128581	-0.000273632		0.413832	0.00147589
0.1287	-0.00027097		0.414072	0.00146879
0.12882	-0.000313532		0.414312	0.00146967
0.12894	-0.000306257		0.414551	0.00146521
0.12906	-0.00032842		0.414791	0.00145907
0.12918	-0.000347488		0.415031	0.00146273
0.1293	-0.000323963		0.415271	0.00147022
0.12942	-0.000344485		0.415511	0.00147895
0.129539	-0.000349098		0.41575	0.00147322
0.129659	-0.000339904		0.41599	0.00147615
0.129779	-0.000316194		0.41623	0.00147926
0.129899	-0.000261993		0.416469	0.00148363
0.130019	-0.00022683		0.416709	0.00148796
0.130138	-0.000242678		0.416949	0.00149656
0.130258	-0.000260879		0.417188	0.00150462
0.130378	-0.000258403		0.417428	0.00151505
0.130498	-0.00028363		0.417668	0.00152834
0.130618	-0.000288769		0.417908	0.00153178
0.130738	-0.000278028		0.418147	0.00152142
0.130858	-0.000267565		0.418387	0.00152083
0.130977	-0.000286726		0.418627	0.00152251
0.131097	-0.000284249		0.418867	0.00151752
0.131217	-0.00026967		0.419106	0.00151454
0.131337	-0.000275211		0.419346	0.00151317
0.131457	-0.000243947		0.419586	0.00151067
0.131576	-0.000229987		0.419825	0.00151343
0.131696	-0.000233516		0.420065	0.00150827
0.131816	-0.000207081		0.420305	0.00149546
0.131936	-0.000218101		0.420545	0.00149275
0.132056	-0.00019018		0.420784	0.00149285
0.132176	-0.000195071		0.421024	0.00150293
0.132295	-0.000208072		0.421264	0.00150439
0.132415	-0.000217296		0.421503	0.00150262
0.132535	-0.000241007		0.421743	0.0015132
0.132655	-0.000254441		0.421983	0.00152104
0.132775	-0.000264222		0.422223	0.00151949
0.132895	-0.000279854		0.422463	0.00151916
0.133015	-0.000279111		0.422702	0.00152932
0.133134	-0.000267968		0.422942	0.00153126
0.133254	-0.000243297		0.423182	0.00152856
0.133374	-0.000238747		0.423421	0.00153361
0.133494	-0.00023983		0.423661	0.00153665
0.133614	-0.000273261		0.423901	0.00153454
0.133733	-0.000269701		0.42414	0.00153348
0.133853	-0.000294124		0.42438	0.00153557
0.133973	-0.000299726		0.42462	0.00153871
0.134093	-0.000297869		0.42486	0.00153375
0.134213	-0.000304245		0.4251	0.00152823
0.134333	-0.000302295		0.425339	0.00152979
0.134453	-0.000337614		0.425579	0.00152524
0.134572	-0.000397386		0.425819	0.00152284
0.134692	-0.000404226		0.426058	0.00152722
0.134812	-0.000411377		0.426298	0.00152111
0.134932	-0.000423046		0.426538	0.00151956
0.135052	-0.000471056		0.426778	0.00152516
0.135171	-0.000507148		0.427017	0.00153102
0.135291	-0.000528506		0.427257	0.0015264
0.135411	-0.000508046		0.427497	0.00151913
0.135531	-0.000481054		0.427736	0.00151365
0.135651	-0.000456167		0.427976	0.00151038
0.135771	-0.000484428		0.428216	0.00150958
0.135891	-0.000524296		0.428455	0.00151062
0.13601	-0.000527268		0.428696	0.00150545
0.13613	-0.000571811		0.428935	0.00149892
0.13625	-0.00060425		0.429175	0.0014928
0.13637	-0.000634059		0.429415	0.0014952
0.13649	-0.000634337		0.429654	0.0014922
0.136609	-0.000630406		0.429894	0.00148522
0.136729	-0.000645326		0.430134	0.0014791
0.136849	-0.000652476		0.430373	0.00148004
0.136969	-0.000689157		0.430613	0.00148365
0.137089	-0.000697762		0.430853	0.0014856
0.137209	-0.000712032		0.431093	0.0014813
0.137329	-0.000736733		0.431332	0.00148156
0.137448	-0.000740602		0.431572	0.00149277
0.137568	-0.000715994		0.431812	0.00149733
0.137688	-0.000739735		0.432052	0.00149651
0.137808	-0.000747845		0.432291	0.00150384
0.137928	-0.000759577		0.432531	0.00150763
0.138047	-0.000737259		0.432771	0.00151289
0.138167	-0.000684111		0.433011	0.00151437
0.138287	-0.000703922		0.43325	0.0015186
0.138407	-0.000722401		0.43349	0.00152838
0.138527	-0.000747102		0.43373	0.0015349
0.138647	-0.000818915		0.433969	0.00154535
0.138767	-0.000792171		0.434209	0.00155023
0.138886	-0.000761651		0.434449	0.00155443
0.139006	-0.000788457		0.434688	0.00154875
0.139126	-0.000766201		0.434928	0.00155296
0.139246	-0.000788395		0.435168	0.001561
0.139366	-0.000809103		0.435408	0.0015721
0.139485	-0.000787466		0.435648	0.00157334
0.139605	-0.000811579		0.435887	0.00157796
0.139725	-0.000829687		0.436127	0.00158542
0.139845	-0.000836157		0.436367	0.00158263
0.139965	-0.00080446		0.436606	0.00157393
0.140085	-0.000832566		0.436846	0.00156891
0.140205	-0.000851355		0.437086	0.00155565
0.140324	-0.000826468		0.437326	0.00155372
0.140444	-0.000788147		0.437565	0.00154726
0.140564	-0.00081257		0.437805	0.00154024
0.140684	-0.000799538		0.438045	0.00153335
0.140804	-0.000807029		0.438285	0.00152681
0.140924	-0.000810031		0.438524	0.00152544
0.141043	-0.000787064		0.438764	0.0015213
0.141163	-0.000788023		0.439003	0.00151516
0.141283	-0.000790964		0.439243	0.00151295
0.141403	-0.000798795		0.439483	0.00151111
0.141523	-0.000774589		0.439723	0.00151141
0.141642	-0.000749764		0.439963	0.00151329
0.141762	-0.0007918		0.440202	0.00151039
0.141882	-0.000824425		0.440442	0.0015101
0.142002	-0.000810186		0.440682	0.00151776
0.142122	-0.000778489		0.440921	0.00152908
0.142242	-0.00072949		0.441161	0.0015301
0.142362	-0.000692902		0.441401	0.00152802
0.142481	-0.000704231		0.44164	0.00153245
0.142601	-0.000666963		0.441881	0.00152923
0.142721	-0.000649845		0.44212	0.00152351
0.142841	-0.000655231		0.44236	0.00152118
0.142961	-0.000658729		0.4426	0.0015306
0.14308	-0.00064675		0.442839	0.00154116
0.1432	-0.000635792		0.443079	0.0015448
0.14332	-0.000642354		0.443319	0.00154774
0.14344	-0.00066167		0.443558	0.00154883
0.14356	-0.000668975		0.443798	0.00155006
0.14368	-0.000677982		0.444038	0.00154552
0.1438	-0.000675506		0.444278	0.00153706
0.143919	-0.000691509		0.444517	0.00153945
0.144039	-0.000709896		0.444757	0.00153852
0.144159	-0.000744471		0.444997	0.00153483
0.144279	-0.000748124		0.445236	0.00153287
0.144399	-0.000783659		0.445476	0.00153116
0.144518	-0.000806688		0.445716	0.00152971
0.144638	-0.000806781		0.445956	0.00152235
0.144758	-0.000812013		0.446196	0.00151112
0.144878	-0.000785795		0.446435	0.00151565
0.144998	-0.000795236		0.446675	0.00151652
0.145118	-0.000792666		0.446915	0.00150995
0.145238	-0.000825199		0.447154	0.00152332
0.145357	-0.000814953		0.447394	0.00152402
0.145477	-0.000837178		0.447634	0.00151084
0.145597	-0.000863241		0.447873	0.00150954
0.145717	-0.000864665		0.448113	0.00152176
0.145837	-0.00086581		0.448353	0.00153226
0.145956	-0.000879709		0.448593	0.00153511
0.146076	-0.000877604		0.448832	0.00152757
0.146196	-0.000871413		0.449072	0.00152121
0.146316	-0.000871382		0.449312	0.00152608
0.146436	-0.000868008		0.449552	0.00153261
0.146556	-0.000875592		0.449791	0.00153202
0.146676	-0.000875994		0.450031	0.00153748
0.146795	-0.000837333		0.450271	0.0015392
0.146915	-0.000779201		0.450511	0.00153903
0.147035	-0.000807927		0.45075	0.00153887
0.147155	-0.000768429		0.45099	0.00153416
0.147275	-0.000758803		0.45123	0.00151672
0.147394	-0.000713486		0.451469	0.00151529
0.147514	-0.000683987		0.451709	0.00152612
0.147634	-0.000669965		0.451949	0.00152952
0.147754	-0.000646936		0.452188	0.00153221
0.147874	-0.000666467		0.452428	0.00152939
0.147994	-0.000680521		0.452668	0.00153013
0.148114	-0.000714601		0.452908	0.00153422
0.148233	-0.000692345		0.453148	0.00153539
0.148353	-0.000763508		0.453387	0.00154026
0.148473	-0.000716148		0.453627	0.00155091
0.148593	-0.000703519		0.453867	0.00155782
0.148713	-0.000681232		0.454106	0.00155994
0.148832	-0.000691169		0.454346	0.0015671
0.148952	-0.000677487		0.454586	0.00156844
0.149072	-0.000717294		0.454826	0.00157116
0.149192	-0.000721163		0.455065	0.00157954
0.149312	-0.000740664		0.455305	0.00157623
0.149432	-0.000767191		0.455545	0.00157837
0.149552	-0.000754376		0.455785	0.00157971
0.149671	-0.000766294		0.456024	0.00157467
0.149791	-0.000838199		0.456264	0.00156355
0.149911	-0.000851293		0.456504	0.00155903
0.150031	-0.000811053		0.456743	0.00155378
0.150151	-0.000790128		0.456983	0.00154428
0.150271	-0.000812167		0.457223	0.0015296
0.15039	-0.000789354		0.457463	0.00153168
0.15051	-0.000808267		0.457702	0.00153978
0.15063	-0.000807215		0.457942	0.00153593
0.15075	-0.000803934		0.458182	0.00153975
0.15087	-0.000755862		0.458421	0.00153882
0.150989	-0.000721844		0.458661	0.00153832
0.151109	-0.00071036		0.458901	0.00154214
0.151229	-0.000722463		0.459141	0.00154104
0.151349	-0.000703272		0.459381	0.00154068
0.151469	-0.000738621		0.45962	0.00154634
0.151589	-0.000747381		0.45986	0.00155449
0.151709	-0.000783318		0.4601	0.00157295
0.151828	-0.000783845		0.460339	0.00158297
0.151948	-0.000776973		0.460579	0.00157314
0.152068	-0.000732337		0.460819	0.00157122
0.152188	-0.000705191		0.461058	0.00157116
0.152308	-0.000691169		0.461298	0.00156681
0.152427	-0.000646533		0.461538	0.00156747
0.152547	-0.000627125		0.461778	0.00156176
0.152667	-0.000621801		0.462018	0.00155459
0.152787	-0.000605984		0.462257	0.00155503
0.152907	-0.000600505		0.462497	0.00155563
0.153027	-0.000566239		0.462736	0.00155985
0.153147	-0.000604993		0.462976	0.00154944
0.153266	-0.000576577		0.463216	0.00154266
0.153386	-0.000609079		0.463456	0.00153171
0.153506	-0.000630994		0.463696	0.00153245
0.153626	-0.000678075		0.463935	0.0015235
0.153746	-0.000643097		0.464175	0.00152255
0.153865	-0.000657615		0.464415	0.00152533
0.153985	-0.000687609		0.464654	0.00152459
0.154105	-0.000691478		0.464894	0.00152757
0.154225	-0.000697081		0.465134	0.00152785
0.154345	-0.000669377		0.465373	0.00152988
0.154465	-0.000675506		0.465614	0.00152799
0.154585	-0.000695316		0.465853	0.00153477
0.154704	-0.000721163		0.466093	0.00153877
0.154824	-0.000741128		0.466333	0.0015425
0.154944	-0.000746205		0.466572	0.0015496
0.155064	-0.000767934		0.466812	0.00155816
0.155184	-0.000796598		0.467052	0.00156341
0.155303	-0.000826189		0.467291	0.00156672
0.155423	-0.000868163		0.467531	0.00156438
0.155543	-0.000870794		0.467771	0.00155639
0.155663	-0.000853707		0.468011	0.00156267
0.155783	-0.000853584		0.46825	0.00156252
0.155903	-0.000856896		0.46849	0.00156574
0.156023	-0.000869896		0.46873	0.00156309
0.156142	-0.000866491		0.468969	0.00155347
0.156262	-0.000872032		0.469209	0.00155328
0.156382	-0.000859527		0.469449	0.00154991
0.156502	-0.000846588		0.469688	0.00155199
0.156622	-0.000818699		0.469928	0.00155192
0.156741	-0.00084179		0.470168	0.00155426
0.156861	-0.000877016		0.470408	0.00155877
0.156981	-0.000889954		0.470648	0.00156125
0.157101	-0.000901593		0.470887	0.00156853
0.157221	-0.000907041		0.471127	0.00157801
0.157341	-0.000904596		0.471367	0.00157854
0.157461	-0.000857669		0.471606	0.00157961
0.15758	-0.00086222		0.471846	0.00158559
0.1577	-0.000844638		0.472086	0.00158669
0.15782	-0.000822073		0.472326	0.00158325
0.15794	-0.000817894		0.472565	0.00158231
0.15806	-0.000817151		0.472805	0.00157677
0.158179	-0.000805946		0.473045	0.00156641
0.158299	-0.000775518		0.473285	0.00156147
0.158419	-0.000778025		0.473524	0.00156337
0.158539	-0.000772144		0.473764	0.00157474
0.158659	-0.000768925		0.474004	0.00156185
0.158779	-0.000751498		0.474243	0.00155062
0.158898	-0.000769018		0.474483	0.00155858
0.159018	-0.000826004		0.474723	0.00155889
0.159138	-0.000870361		0.474963	0.00157182
0.159258	-0.000875437		0.475202	0.00157139
0.159378	-0.000914191		0.475442	0.00157406
0.159498	-0.000940935		0.475682	0.00158549
0.159618	-0.000924901		0.475921	0.0015986
0.159737	-0.000920815		0.476161	0.00160872
0.159857	-0.00091156		0.476401	0.00161256
0.159977	-0.000876335		0.476641	0.00161318
0.160097	-0.000849931		0.476881	0.00161181
0.160217	-0.000811765		0.47712	0.00161766
0.160336	-0.000803036		0.47736	0.00161401
0.160456	-0.00085835		0.4776	0.00160838
0.160576	-0.000828882		0.477839	0.00160591
0.160696	-0.00084569		0.478079	0.00160898
0.160816	-0.000802572		0.478319	0.00161465
0.160936	-0.000779604		0.478558	0.00160916
0.161056	-0.00074769		0.478798	0.00159977
0.161175	-0.000733885		0.479038	0.00159095
[truncated: 23,167 more rows]

## Sheet: RppA SEC
Ve/V0	Diamide		Ve/V0	DTT
3.33333e-05	-3.6498e-05		0.000102398	-9.41403e-06
0.000114269	-2.25774e-05		0.000264508	-4.07694e-06
0.000195204	-3.00307e-05		0.000426619	3.25332e-06
0.000276139	-3.51929e-05		0.000588729	9.89173e-06		Peak	Ve (mL)	Vo (mL)	Ve/Vo	Calculated MW (kDa)	Predicted MW of monomer RppA-MBP	Oligomeric state	Oligomeric state
0.000356954	-3.42794e-05		0.000750959	1.81692e-05		DTT	13.3	8.34	1.59472	104.782	70	1.49688	Monomer
0.00043789	-3.33804e-05		0.00091307	2.34156e-05
0.000518705	-3.70925e-05		0.00107518	1.18108e-05		Diamide peak1	12.01	8.34	1.44005	183.937	70	2.62767	Trimer
0.00059964	-3.38734e-05		0.00123741	5.32061e-06		Diamide peak2	13.8	8.34	1.65468	84.2487	70	1.20355	Monomer
0.000680576	-2.59126e-05		0.00139952	-1.16955e-06
0.000761511	-3.19593e-05		0.00156163	-6.67959e-06
0.000842326	-2.29834e-05		0.00172386	-1.46111e-05
0.000923141	-1.3123e-05		0.00188597	-2.03353e-05
0.00100408	-8.52635e-06		0.00204808	-2.51535e-05
0.00108501	-2.4651e-06		0.00221031	-3.25414e-05
0.00116595	-2.4941e-06		0.00237242	-3.19813e-05
0.00124676	-7.3518e-06		0.00253453	-2.75502e-05
0.0013277	-1.20065e-05		0.00269676	-2.83986e-05
0.00140851	-1.84738e-05		0.00285887	-2.60183e-05
0.00148945	-2.63186e-05		0.00302098	-3.49052e-05
0.00157038	-2.64926e-05		0.00318309	-3.27144e-05
0.0016512	-2.40275e-05		0.00334532	-2.60348e-05
0.00173213	-2.5028e-05		0.00350743	-2.55653e-05
0.00181307	-2.64056e-05		0.00366954	-2.73114e-05
0.00189388	-2.28819e-05		0.00383177	-2.86786e-05
0.00197482	-2.18959e-05		0.00399388	-3.62065e-05
0.00205564	-2.01558e-05		0.004156	-4.1486e-05
0.00213657	-1.84447e-05		0.00431823	-3.76067e-05
0.00221751	-1.78357e-05		0.00448034	-3.98799e-05
0.00229832	-1.48486e-05		0.00464245	-3.71125e-05
0.00237926	-9.14987e-06		0.00480468	-4.08353e-05
0.00246019	-8.90336e-06		0.00496679	-3.64371e-05
0.00254101	5.68423e-06		0.00512902	-2.93046e-05
0.00262194	9.29488e-06		0.00529113	-2.61583e-05
0.00270288	8.72935e-06		0.00545324	-2.41816e-05
0.00278369	1.36016e-05		0.00561547	-1.79962e-05
0.00286463	2.04748e-05		0.00577758	-1.14319e-05
0.00294544	1.3355e-05		0.00593969	-1.41416e-05
0.00302638	5.52472e-06		0.0061018	-1.81197e-07
0.00310731	6.11925e-06		0.00626403	6.02069e-06
0.00318813	1.05709e-05		0.00642614	1.76091e-05
0.00326906	1.96773e-05		0.00658825	2.15625e-05
0.00334988	1.39206e-05		0.00675048	1.67443e-05
0.00343082	7.55481e-06		0.00691259	1.28815e-05
0.00351175	1.34855e-05		0.0070747	1.62172e-05
0.00359269	1.14845e-05		0.00723693	2.33498e-05
0.0036735	1.04404e-05		0.00739904	2.32756e-05
0.00375444	1.23835e-05		0.00756115	2.98811e-05
0.00383525	2.91462e-06		0.00772338	1.97093e-05
0.00391619	9.04837e-06		0.00788549	1.07318e-05
0.00399712	2.01848e-05		0.0080476	1.18849e-05
0.00407794	8.35234e-06		0.00820983	2.25261e-05
0.00415887	1.2862e-05		0.00837194	3.77879e-05
0.00423969	1.70962e-05		0.00853405	5.2992e-05
0.00432062	1.74152e-05		0.00869616	6.02975e-05
0.00440156	3.72665e-06		0.00885839	5.61465e-05
0.00448249	-1.04839e-05		0.0090205	5.34615e-05
0.00456331	-1.24415e-05		0.00918261	4.85774e-05
0.00464424	-1.1209e-05		0.00934484	4.95163e-05
0.00472506	-7.58381e-06		0.00950695	5.1493e-05
0.004806	-1.64292e-05		0.00966906	5.05458e-05
0.00488693	-1.36886e-05		0.00983129	4.68889e-05
0.00496775	-7.81582e-06		0.00999341	4.70948e-05
0.00504868	8.03333e-06		0.0101555	4.21119e-05
0.0051295	3.00162e-06		0.0103177	5.04058e-05
0.00521043	-4.29217e-06		0.0104799	5.16248e-05
0.00529137	-1.18035e-05		0.0106421	4.61806e-05
0.0053723	-2.45495e-05		0.0108042	3.51605e-05
0.00545312	-3.01612e-05		0.0109663	4.11071e-05
0.00553405	-3.19158e-05		0.0111285	4.75314e-05
0.00561487	-3.7368e-05		0.0112906	4.23837e-05
0.0056958	-4.02391e-05		0.0114528	3.30191e-05
0.00577674	-3.86006e-05		0.011615	3.97069e-05
0.00585755	-4.29942e-05		0.0117771	4.45498e-05
0.00593849	-4.58799e-05		0.0119392	5.76043e-05
0.0060193	-4.54738e-05		0.0121013	6.10717e-05
0.00610024	-4.52708e-05		0.0122635	5.56194e-05
0.00618118	-5.13466e-05		0.0124257	4.18978e-05
0.00626211	-6.02209e-05		0.0125878	3.31591e-05
0.00634293	-5.34782e-05		0.01275	2.86127e-05
0.00642386	-5.32317e-05		0.0129121	3.97893e-05
0.00650468	-5.27386e-05		0.0130742	4.59747e-05
0.00658561	-4.849e-05		0.0132365	5.41945e-05
0.00666655	-5.50732e-05		0.0133986	5.35356e-05
0.00674736	-5.34637e-05		0.0135607	4.36027e-05
0.0068283	-4.78519e-05		0.0137229	4.74819e-05
0.00690911	-4.31103e-05		0.013885	4.23755e-05
0.00699005	-4.26752e-05		0.0140471	3.39004e-05
0.00707098	-5.08681e-05		0.0142092	4.78443e-05
0.0071518	-6.0743e-05		0.0143715	5.10565e-05
0.00723273	-5.28401e-05		0.0145336	3.8175e-05
0.00731367	-5.48412e-05		0.0146957	3.99787e-05
0.00739448	-5.71613e-05		0.0148579	3.94269e-05
0.00747542	-5.58998e-05		0.01502	3.8175e-05
0.00755624	-5.37392e-05		0.0151821	3.80926e-05
0.00763717	-4.9708e-05		0.0153444	4.7729e-05
0.00771811	-5.05201e-05		0.0155065	5.0274e-05
0.00779892	-5.91044e-05		0.0156686	4.86185e-05
0.00787986	-6.56877e-05		0.0158308	3.57124e-05
0.00796079	-6.59922e-05		0.0159929	3.81832e-05
0.00804161	-8.01883e-05		0.0161552	4.57606e-05
0.00812254	-8.6931e-05		0.0163173	4.7309e-05
0.00820348	-0.000102084		0.0164794	5.91856e-05
0.00828429	-9.8749e-05		0.0166416	6.75949e-05
0.00836523	-9.9184e-05		0.0168037	8.34579e-05
0.00844604	-0.000102171		0.0169658	7.36485e-05
0.00852698	-9.69074e-05		0.0171281	6.54781e-05
0.00860791	-8.72935e-05		0.0172902	6.24637e-05
0.00868873	-8.63365e-05		0.0174523	7.20012e-05
0.00876966	-9.09767e-05		0.0176144	7.34261e-05
0.00885048	-9.16582e-05		0.0177766	6.43498e-05
0.00893141	-8.5278e-05		0.0179387	8.73289e-05
0.00901235	-8.35089e-05		0.0181008	9.86702e-05
0.00909329	-7.83032e-05		0.0182631	9.2213e-05
0.0091741	-7.3779e-05		0.0184252	9.40826e-05
0.00925504	-6.70072e-05		0.0185873	0.000102673
0.00933585	-6.26135e-05		0.0187495	0.000107804
0.00941679	-6.01194e-05		0.0189116	0.000117811
0.00949772	-5.98729e-05		0.0190737	0.00010904
0.00957854	-7.86077e-05		0.019236	0.000104016
0.00965947	-8.29869e-05		0.0193981	0.000102138
0.00974029	-7.19809e-05		0.0195602	0.000109056
0.00982122	-6.68477e-05		0.0197224	0.000108562
0.00990216	-6.73987e-05		0.0198845	0.000115439
0.00998309	-6.2338e-05		0.0200466	0.000105498
0.0100639	-6.13665e-05		0.0202088	0.00010091
0.0101448	-6.60502e-05		0.020371	0.000103513
0.0102257	-6.55572e-05		0.0205331	0.000100688
0.0103066	-6.49481e-05		0.0206952	0.000101372
0.0103875	-6.85153e-05		0.0208574	9.86125e-05
0.0104683	-6.45276e-05		0.0210195	9.77148e-05
0.0105493	-6.98058e-05		0.0211817	0.000112252
0.0106301	-7.08064e-05		0.0213439	0.000113421
0.010711	-6.72827e-05		0.021506	0.000111585
0.010792	-6.85443e-05		0.0216682	0.00011394
0.0108729	-6.98928e-05		0.0218303	0.000114508
0.0109537	-6.69057e-05		0.0219924	0.000102245
0.0110347	-6.63112e-05		0.0221547	0.000101462
0.0111155	-7.2938e-05		0.0223168	9.83902e-05
0.0111964	-7.25754e-05		0.0224789	0.000100433
0.0112773	-8.6235e-05		0.0226411	0.000104691
0.0113582	-0.000104491		0.0228032	9.86867e-05
0.0114391	-9.80675e-05		0.0229653	9.83572e-05
0.0115199	-0.000104346		0.0231275	0.000103917
0.0116008	-9.7647e-05		0.0232897	0.000104683
0.0116818	-9.01937e-05		0.0234518	0.000109155
0.0117627	-9.30648e-05		0.0236139	0.000106371
0.0118435	-9.61679e-05		0.0237761	0.000107088
0.0119245	-0.000101432		0.0239382	0.00010731
0.0120053	-0.000100591		0.0241004	0.000116609
0.0120862	-9.34273e-05		0.0242626	0.000119104
0.0121671	-9.65304e-05		0.0244247	0.000117383
0.012248	-0.000104433		0.0245868	0.000118075
0.0123289	-0.000112032		0.024749	0.000121065
0.0124098	-0.000119818		0.0249112	0.000120134
0.0124906	-0.000120761		0.0250733	0.000124853
0.0125716	-0.000111017		0.0252355	0.000127472
0.0126524	-9.90245e-05		0.0253976	0.000132431
0.0127333	-9.53704e-05		0.0255597	0.000141556
0.0128143	-9.25863e-05		0.0257218	0.00015989
0.0128951	-9.55589e-05		0.0258841	0.000175728
0.012976	-0.000109842		0.0260462	0.000183471
0.0130568	-0.000121225		0.0262083	0.00019244
0.0131378	-0.000123763		0.0263705	0.000203913
0.0132187	-0.000120021		0.0265326	0.000214875
0.0132996	-0.000121181		0.0266948	0.000235697
0.0133805	-0.000123763		0.026857	0.000262851
0.0134613	-0.00011847		0.0270191	0.000285476
0.0135422	-0.000113786		0.0271813	0.00031217
0.0136231	-0.000118861		0.0273434	0.000335866
0.0137041	-0.000141642		0.0275055	0.000356736
0.0137849	-0.000140351		0.0276677	0.000388462
0.0138658	-0.000131419		0.0278299	0.000418854
0.0139466	-0.000129447		0.027992	0.000456296
0.0140276	-0.000124604		0.0281542	0.00049527
0.0141085	-0.000114091		0.0283163	0.00052156
0.0141894	-0.000107449		0.0284784	0.000549786
0.0142703	-0.000106927		0.0286406	0.000570063
0.0143512	-0.000102722		0.0288028	0.000593166
0.014432	-0.000108203		0.0289649	0.000625559
0.0145129	-0.000124386		0.029127	0.000658825
0.0145939	-0.000125126		0.0292892	0.000685676
0.0146747	-0.000129244		0.0294513	0.000712773
0.0147556	-0.00011731		0.0296134	0.0007359
0.0148365	-0.000103404		0.0297757	0.000758624
0.0149174	-9.65594e-05		0.0299378	0.000780911
0.0149983	-9.65159e-05		0.0300999	0.000803454
0.0150793	-9.66899e-05		0.0302621	0.000823888
0.0151601	-9.21657e-05		0.0304242	0.000839059
0.015241	-9.53704e-05		0.0305863	0.000857064
0.0153218	-9.33693e-05		0.0307486	0.000868207
0.0154028	-9.49499e-05		0.0309107	0.000869434
0.0154837	-9.22963e-05		0.0310728	0.000869467
0.0155645	-8.6293e-05		0.0312349	0.000873865
0.0156454	-8.29434e-05		0.0313971	0.000885281
0.0157263	-7.10239e-05		0.0315592	0.000889605
0.0158072	-5.08101e-05		0.0317213	0.000889366
0.0158881	-4.63874e-05		0.0318836	0.000889424
0.0159691	-5.79009e-05		0.0320458	0.000871691
0.0160499	-5.55663e-05		0.0322079	0.000862368
0.0161308	-7.52001e-05		0.03237	0.000859221
0.0162116	-7.98692e-05		0.0325321	0.000861915
0.0162926	-8.20878e-05		0.0326944	0.000867771
0.0163735	-7.78682e-05		0.0328565	0.000877111
0.0164543	-8.35524e-05		0.0330186	0.000881476
0.0165353	-8.98021e-05		0.0331808	0.000874533
0.0166161	-8.93671e-05		0.0333429	0.000872366
0.016697	-8.19863e-05		0.033505	0.00087669
0.0167779	-7.88542e-05		0.0336673	0.000877761
0.0168588	-7.00523e-05		0.0338294	0.000873248
0.0169397	-6.30921e-05		0.0339915	0.000871362
0.0170206	-6.52527e-05		0.0341537	0.000872136
0.0171014	-7.10529e-05		0.0343158	0.000871881
0.0171824	-8.14643e-05		0.0344779	0.000876468
0.0172632	-8.725e-05		0.03464	0.000870604
0.0173441	-8.17978e-05		0.0348023	0.000866494
0.0174251	-8.32624e-05		0.0349644	0.000874475
0.0175059	-9.01067e-05		0.0351265	0.000882851
0.0175868	-0.000101881		0.0352887	0.00089005
0.0176677	-9.32388e-05		0.0354508	0.000892817
0.0177486	-0.000104346		0.0356129	0.000900378
0.0178295	-0.000105173		0.0357752	0.000903219
0.0179104	-9.96625e-05		0.0359373	0.000894341
0.0179912	-8.6641e-05		0.0360994	0.000893344
0.0180722	-8.88016e-05		0.0362616	0.000896441
0.018153	-0.000110001		0.0364237	0.000897158
0.0182339	-0.000111133		0.0365859	0.000899637
0.0183149	-0.000112235		0.0367481	0.000898352
0.0183957	-0.000125401		0.0369102	0.000890412
0.0184766	-0.000125662		0.0370723	0.000885668
0.0185574	-0.000124285		0.0372344	0.000887414
0.0186384	-0.000125242		0.0373966	0.000882357
0.0187193	-0.0001253		0.0375589	0.000877687
0.0188002	-0.000128446		0.037721	0.000874195
0.0188811	-0.000125024		0.0378831	0.000858085
0.018962	-0.000143251		0.0380452	0.000849445
0.0190428	-0.000143628		0.0382074	0.000845623
0.0191237	-0.000141323		0.0383695	0.000833409
0.0192047	-0.000134435		0.0385317	0.000827718
0.0192855	-0.000133304		0.0386939	0.000833944
0.0193664	-0.000122312		0.038856	0.000822661
0.0194472	-0.000119282		0.0390181	0.000818015
0.0195282	-0.000119079		0.0391803	0.000805142
0.0196091	-0.000130215		0.0393424	0.000797828
0.01969	-0.000132579		0.0395046	0.000786289
0.0197709	-0.000134464		0.0396668	0.000777559
0.0198518	-0.000143077		0.0398289	0.000778078
0.0199326	-0.000143512		0.039991	0.000781537
0.0200135	-0.000137785		0.0401531	0.000782081
0.0200945	-0.000141453		0.0403153	0.000774479
0.0201753	-0.00013487		0.0404775	0.000771547
0.0202562	-0.00013764		0.0406396	0.000761787
0.0203371	-0.000131216		0.0408018	0.000752949
0.020418	-0.000125981		0.0409639	0.000739631
0.0204989	-0.000124662		0.041126	0.0007274
0.0205799	-0.000128867		0.0412882	0.00072558
0.0206607	-0.000130404		0.0414504	0.000727071
0.0207416	-0.000139394		0.0416125	0.000729196
0.0208224	-0.000129461		0.0417747	0.000730456
0.0209034	-0.00013806		0.0419368	0.000747414
0.0209843	-0.000143541		0.0420989	0.000755675
0.0210651	-0.000150879		0.0422612	0.000754028
0.021146	-0.000150081		0.0424233	0.000754992
0.0212269	-0.000150197		0.0425854	0.000745429
0.0213078	-0.000151082		0.0427476	0.000737959
0.0213887	-0.000154895		0.0429097	0.000737564
0.0214697	-0.000149806		0.0430719	0.000742283
0.0215505	-0.000138234		0.0432341	0.000751664
0.0216314	-0.000126547		0.0433962	0.00075584
0.0217122	-0.000120021		0.0435583	0.00076252
0.0217932	-0.000112974		0.0437205	0.000752282
0.0218741	-0.000119311		0.0438826	0.000749053
0.0219549	-0.000124285		0.0440447	0.000747999
0.0220359	-0.000124227		0.044207	0.00074599
0.0221167	-0.000120877		0.0443691	0.000748329
0.0221976	-0.000123197		0.0445312	0.000746978
0.0222785	-0.000136001		0.0446934	0.000746961
0.0223594	-0.000139293		0.0448555	0.000743807
0.0224403	-0.000133521		0.0450176	0.000747999
0.0225212	-0.000130868		0.0451799	0.000752957
0.022602	-0.000128896		0.045342	0.000749663
0.022683	-0.000122196		0.0455041	0.00074902
0.0227638	-0.000116092		0.0456663	0.000742769
0.0228447	-0.000112771		0.0458284	0.000730736
0.0229257	-0.000107783		0.0459905	0.00071652
0.0230066	-0.000107449		0.0461526	0.000705813
0.0230874	-0.000118571		0.0463149	0.00070578
0.0231683	-0.000122167		0.046477	0.000711595
0.0232492	-0.000124618		0.0466391	0.000716965
0.0233301	-0.000131955		0.0468013	0.000722393
0.023411	-0.000129708		0.0469634	0.000731551
0.0234918	-0.000127098		0.0471255	0.000725284
0.0235728	-0.000139742		0.0472878	0.000719403
0.0236536	-0.000144469		0.0474499	0.000712863
0.0237345	-0.000153938		0.047612	0.000704685
0.0238155	-0.000144063		0.0477742	0.000703079
0.0238964	-0.000146021		0.0479363	0.000689209
0.0239772	-0.000151836		0.0480986	0.000691754
0.024058	-0.000143077		0.0482607	0.000699628
0.024139	-0.000150197		0.0484228	0.000697058
0.0242199	-0.00014705		0.048585	0.000692454
0.0243008	-0.000140134		0.0487471	0.000695353
0.0243817	-0.000149066		0.0489092	0.000692998
0.0244626	-0.000154562		0.0490715	0.00068696
0.0245434	-0.000146021		0.0492336	0.000678642
0.0246243	-0.000138104		0.0493957	0.000670331
0.0247053	-0.000140061		0.0495578	0.00066114
0.0247862	-0.000138901		0.04972	0.000652739
0.024867	-0.000140612		0.0498821	0.000659171
0.024948	-0.000131303		0.0500442	0.000661057
0.0250288	-0.000124604		0.0502065	0.000663191
0.0251097	-0.000123371		0.0503686	0.000658339
0.0251906	-0.000118789		0.0505307	0.000653332
0.0252715	-0.00011296		0.0506929	0.000641142
0.0253524	-0.000105637		0.050855	0.000628804
0.0254332	-9.8256e-05		0.0510171	0.000624208
0.0255141	-9.23833e-05		0.0511794	0.000626926
0.0255951	-9.80095e-05		0.0513415	0.000625189
0.025676	-0.000113525		0.0515036	0.000626564
0.0257568	-0.000120369		0.0516657	0.000628302
0.0258378	-0.000127837		0.0518279	0.000635484
0.0259186	-0.000126547		0.05199	0.000644132
0.0259995	-0.000119746		0.0521522	0.000642303
0.0260805	-0.000116643		0.0523144	0.000638152
0.0261613	-0.000110959		0.0524765	0.00064134
0.0262422	-0.000103781		0.0526386	0.000639833
0.026323	-9.36303e-05		0.0528008	0.0006391
0.026404	-8.7308e-05		0.0529629	0.000635171
0.0264849	-0.000101707		0.0531251	0.000637106
0.0265657	-0.000115381		0.0532873	0.000640887
0.0266466	-0.000120398		0.0534494	0.000636266
0.0267276	-0.000129795		0.0536116	0.000636859
0.0268084	-0.000131172		0.0537737	0.000649848
0.0268893	-0.000132245		0.0539359	0.000645277
0.0269703	-0.000134768		0.0540981	0.000643251
0.0270511	-0.000132477		0.0542602	0.000640302
0.027132	-0.000134594		0.0544223	0.000641496
0.0272128	-0.000133101		0.0545845	0.000636966
0.0272938	-0.000124415		0.0547466	0.000642798
0.0273747	-0.000135348		0.0549088	0.000639478
0.0274555	-0.000136494		0.0550709	0.000635047
0.0275365	-0.000130012		0.0552331	0.00063284
0.0276174	-0.000124299		0.0553952	0.000632206
0.0276982	-0.000116715		0.0555573	0.000631942
0.0277791	-0.00012295		0.0557195	0.000630707
0.02786	-0.000131535		0.0558817	0.000626276
0.0279409	-0.000139235		0.0560438	0.000623204
0.0280218	-0.000154286		0.056206	0.000619588
0.0281026	-0.000161102		0.0563681	0.00061435
0.0281836	-0.000161058		0.0565302	0.000610388
0.0282644	-0.000168917		0.0566924	0.000610421
0.0283453	-0.00015707		0.0568546	0.000614943
0.0284263	-0.000163929		0.0570167	0.000616993
0.0285072	-0.000164611		0.0571788	0.000612076
0.028588	-0.000164698		0.057341	0.000608255
0.0286689	-0.000160275		0.0575031	0.000614943
0.0287498	-0.000143701		0.0576652	0.000613057
0.0288307	-0.000136088		0.0578275	0.000612546
0.0289116	-0.000134348		0.0579896	0.000610067
0.0289924	-0.000146876		0.0581517	0.000606171
0.0290734	-0.000147689		0.0583139	0.000616969
0.0291542	-0.000143092		0.058476	0.000644354
0.0292351	-0.000151038		0.0586381	0.000642032
0.0293161	-0.000145861		0.0588004	0.000646677
0.029397	-0.000142555		0.0589625	0.000650844
0.0294778	-0.000149675		0.0591247	0.000654724
0.0295588	-0.000160507		0.0592868	0.000655729
0.0296396	-0.000151995		0.0594489	0.000652656
0.0297205	-0.000145977		0.0596112	0.000647451
0.0298014	-0.000148776		0.0597733	0.000641332
0.0298823	-0.000141613		0.0599354	0.00063471
0.0299632	-0.00013529		0.0600976	0.000632651
0.030044	-0.000139423		0.0602597	0.000634405
0.0301249	-0.000149008		0.0604218	0.000646084
0.0302059	-0.000151879		0.0605839	0.00064531
0.0302868	-0.000142613		0.0607462	0.000638325
0.0303676	-0.000132535		0.0609083	0.000635014
0.0304486	-0.000121645		0.0610704	0.00063536
0.0305294	-0.000102418		0.0612326	0.000639684
0.0306103	-8.86856e-05		0.0613947	0.000647739
0.0306912	-7.59686e-05		0.0615568	0.000651512
0.0307721	-5.88434e-05		0.0617191	0.000642962
0.030853	-3.82091e-05		0.0618812	0.000639907
0.0309338	-1.42831e-05		0.0620433	0.000627849
0.0310147	8.48284e-06		0.0622055	0.000633894
0.0310957	3.31193e-05		0.0623676	0.000629216
0.0311766	5.90464e-05		0.0625297	0.000618641
0.0312574	7.86367e-05		0.062692	0.000616705
0.0313384	9.43263e-05		0.0628541	0.000615182
0.0314192	0.000130244		0.0630162	0.000614259
0.0315001	0.000160725		0.0631783	0.000615214
0.0315811	0.000197585		0.0633405	0.00060935
0.0316619	0.0002439		0.0635026	0.000601229
0.0317428	0.000289359		0.0636647	0.000592622
0.0318236	0.000333688		0.063827	0.000592417
0.0319046	0.000395518		0.0639891	0.000597498
0.0319855	0.000462148		0.0641513	0.00060557
0.0320663	0.000528155		0.0643134	0.000607909
0.0321472	0.000604486		0.0644755	0.000614786
0.0322282	0.000664823		0.0646378	0.000616961
0.032309	0.000717475		0.0647999	0.000610965
0.0323899	0.000776449		0.064962	0.000607892
0.0324709	0.000841745		0.0651242	0.000613542
0.0325517	0.000921599		0.0652863	0.000614185
0.0326326	0.000988592		0.0654484	0.000615223
0.0327134	0.00106748		0.0656107	0.000607563
0.0327944	0.0011543		0.0657728	0.000609853
0.0328753	0.00122486		0.0659349	0.000609194
0.0329561	0.00129664		0.0660971	0.000610857
0.0330371	0.00138469		0.0662592	0.000616952
0.033118	0.0014795		0.0664213	0.000621062
0.0331988	0.00156512		0.0665835	0.000626169
0.0332797	0.00164918		0.0667457	0.000623212
0.0333606	0.00173935		0.0669078	0.000638671
0.0334415	0.00182512		0.0670699	0.00064657
0.0335224	0.00191815		0.0672321	0.00064881
0.0336034	0.0020281		0.0673942	0.00064923
0.0336842	0.00211814		0.0675564	0.000645573
0.033765	0.0022243		0.0677186	0.000648538
0.0338459	0.0023337		0.0678807	0.000649535
0.0339269	0.00241167		0.0680428	0.000656371
0.0340078	0.00248948		0.068205	0.000653867
0.0340886	0.00258371		0.0683671	0.00064993
0.0341695	0.00268158		0.0685293	0.000652912
0.0342504	0.00276921		0.0686914	0.000655251
0.0343313	0.00285366		0.0688536	0.000638309
0.0344122	0.00292835		0.0690157	0.000644741
0.0344932	0.003023		0.0691778	0.000649551
0.034574	0.00311503		0.06934	0.000646438
0.0346548	0.00320847		0.0695022	0.000648703
0.0347357	0.00330181		0.0696644	0.000648481
0.0348167	0.00338689		0.0698265	0.000646866
0.0348976	0.00346144		0.0699886	0.000638935
0.0349784	0.00352643		0.0701508	0.000636192
0.0350594	0.00360293		0.0703129	0.000633837
0.0351402	0.00368042		0.0704751	0.000622742
0.0352211	0.00376		0.0706373	0.000612768
0.035302	0.00383984		0.0707994	0.000607892
0.035383	0.00391349		0.0709615	0.000589196
0.0354638	0.00396829		0.0711237	0.000580836
0.0355447	0.004016		0.0712859	0.000572122
0.0356255	0.00406112		0.071448	0.000569034
0.0357065	0.00411338		0.0716102	0.000564652
0.0357874	0.00418339		0.0717723	0.000560616
0.0358682	0.00423838		0.0719344	0.000560765
0.0359492	0.00428008		0.0720965	0.000546458
0.03603	0.00431571		0.0722588	0.00056172
0.0361109	0.00434072		0.0724209	0.000574783
0.0361918	0.00437764		0.072583	0.000569561
0.0362728	0.00442354		0.0727452	0.000574478
0.0363536	0.0044711		0.0729073	0.00057937
0.0364345	0.00450488		0.0730694	0.000582615
0.0365153	0.00454624		0.0732317	0.000570006
0.0365963	0.0045609		0.0733938	0.000567436
0.0366772	0.00458797		0.0735559	0.000561456
0.036758	0.00460752		0.0737181	0.000566728
0.036839	0.00460581		0.0738802	0.000564092
0.0369198	0.00462015		0.0740423	0.000561918
0.0370007	0.00463881		0.0742044	0.00056354
0.0370817	0.00465523		0.0743667	0.000558508
0.0371625	0.00466522		0.0745288	0.000564545
0.0372434	0.00467841		0.0746909	0.000569759
0.0373243	0.00469409		0.0748531	0.000566324
0.0374052	0.00470467		0.0750153	0.00056891
0.0374861	0.00470224		0.0751775	0.000581059
0.0375669	0.00470837		0.0753396	0.000584287
0.0376478	0.00469103		0.0755017	0.000591725
0.0377288	0.0046862		0.0756639	0.000608601
0.0378096	0.00467904		0.075826	0.000612892
0.0378905	0.00467286		0.0759881	0.000613452
0.0379713	0.004694		0.0761504	0.000610643
0.0380523	0.00469619		0.0763125	0.000593916
0.0381332	0.00470089		0.0764746	0.00058516
0.0382141	0.0047025		0.0766368	0.000588982
0.038295	0.00470749		0.0767989	0.000596246
0.0383759	0.00470756		0.076961	0.000599121
0.0384567	0.00471002		0.0771233	0.000599607
0.0385376	0.00470457		0.0772854	0.000604252
0.0386186	0.00469702		0.0774475	0.000608947
0.0386994	0.00468373		0.0776096	0.000606039
0.0387803	0.00467519		0.0777718	0.000605545
0.0388612	0.00466741		0.0779339	0.000610553
0.0389421	0.00467035		0.078096	0.000608815
0.039023	0.00468394		0.0782583	0.000602284
0.039104	0.00467998		0.0784204	0.000603939
0.0391848	0.00467277		0.0785825	0.000602209
0.0392657	0.00467019		0.0787447	0.000597778
0.0393465	0.0046643		0.0789068	0.000606921
0.0394275	0.00466306		0.0790689	0.000611261
0.0395084	0.00466195		0.0792312	0.000609614
0.0395892	0.00466381		0.0793933	0.00061052
0.0396701	0.00466674		0.0795554	0.000599459
0.039751	0.00466024		0.0797176	0.000587574
0.0398319	0.00464602		0.0798797	0.000588175
0.0399128	0.00463738		0.0800418	0.000596996
0.0399938	0.00463047		0.0802041	0.000606772
0.0400746	0.00463688		0.0803662	0.000614284
0.0401555	0.00463796		0.0805284	0.000617908
0.0402363	0.00462886		0.0806905	0.000615527
0.0403173	0.00462351		0.0808526	0.000605356
0.0403982	0.00462995		0.0810147	0.000598445
0.040479	0.00463387		0.081177	0.00059693
0.04056	0.00463971		0.0813391	0.000592211
0.0406408	0.00465193		0.0815012	0.000586231
0.0407217	0.00465627		0.0816634	0.000583768
0.0408026	0.00466342		0.0818255	0.000585218
0.0408836	0.00467326		0.0819876	0.000585679
0.0409644	0.0046668		0.0821499	0.00059025
0.0410453	0.00465776		0.082312	0.000601443
0.0411261	0.00465552		0.0824741	0.000609902
0.0412071	0.0046409		0.0826363	0.000617175
0.041288	0.00463234		0.0827984	0.000615618
0.0413688	0.00462866		0.0829606	0.000611805
0.0414498	0.00464261		0.0831228	0.000604738
0.0415306	0.00464236		0.0832849	0.000602111
0.0416115	0.00464138		0.083447	0.000607341
0.0416924	0.0046439		0.0836091	0.000613345
0.0417733	0.00464787		0.0837713	0.000610207
0.0418542	0.0046583		0.0839335	0.000606426
0.0419351	0.00464944		0.0840956	0.000605002
0.0420159	0.00464434		0.0842578	0.000605767
0.0420969	0.00464041		0.0844199	0.000603601
0.0421778	0.00464879		0.084582	0.000605356
0.0422586	0.00465966		0.0847442	0.000609564
0.0423396	0.00465595		0.0849064	0.000621507
0.0424204	0.0046555		0.0850685	0.000635962
0.0425013	0.00465939		0.0852307	0.000644601
0.0425823	0.00465209		0.0853928	0.000649181
0.0426631	0.00465231		0.085555	0.000662054
0.042744	0.00465826		0.0857171	0.00067594
0.0428249	0.00466058		0.0858793	0.000678724
0.0429058	0.00466993		0.0860415	0.000689695
0.0429867	0.00466201		0.0862036	0.000699554
0.0430675	0.00463749		0.0863657	0.000699496
0.0431484	0.0046316		0.0865278	0.000695345
0.0432294	0.00462924		0.08669	0.000698005
0.0433102	0.00461535		0.0868522	0.000706752
0.0433911	0.00461261		0.0870143	0.000713983
0.0434719	0.00460307		0.0871765	0.000724122
0.0435529	0.00460063		0.0873386	0.000733808
0.0436338	0.00459615		0.0875007	0.000743939
0.0437147	0.00458049		0.0876629	0.000750404
0.0437956	0.00457697		0.0878251	0.000763039
0.0438765	0.00457875		0.0879872	0.000773482
0.0439573	0.0045771		0.0881494	0.000775961
0.0440382	0.00458101		0.0883115	0.000777024
0.0441192	0.00457552		0.0884736	0.00078862
0.0442001	0.00456455		0.0886359	0.000797705
0.0442809	0.0045571		0.088798	0.000805735
0.0443618	0.00454901		0.0889601	0.000796725
0.0444427	0.00453683		0.0891222	0.00080053
0.0445236	0.00452924		0.0892844	0.000816467
0.0446046	0.00451222		0.0894465	0.000832198
0.0446854	0.00449262		0.0896086	0.000835064
0.0447663	0.00448584		0.0897709	0.0008356
0.0448471	0.00448194		0.089933	0.000837099
0.0449281	0.00447175		0.0900951	0.000832734
0.045009	0.00446794		0.0902573	0.000827668
0.0450899	0.00445948		0.0904194	0.000833294
0.0451707	0.00445051		0.0905815	0.000846052
0.0452516	0.0044488		0.0907438	0.0008476
0.0453325	0.00443992		0.0909059	0.000845722
0.0454134	0.00443018		0.0910681	0.000851446
0.0454944	0.00441785		0.0912302	0.000848992
0.0455752	0.00441621		0.0913923	0.000844306
0.0456561	0.00441649		0.0915546	0.000838112
0.0457369	0.00441034		0.0917167	0.000835896
0.0458179	0.00440484		0.0918788	0.000830279
0.0458988	0.00439		0.092041	0.000822084
0.0459797	0.00438214		0.0922031	0.00082481
0.0460606	0.00438537		0.0923652	0.000828467
0.0461415	0.00437835		0.0925273	0.000822768
0.0462223	0.00435031		0.0926896	0.000822035
0.0463032	0.00433138		0.0928517	0.000817719
0.0463842	0.00432548		0.0930138	0.000826878
0.046465	0.00431232		0.093176	0.000820536
0.0465459	0.00430508		0.0933381	0.000815816
0.0466267	0.00430712		0.0935002	0.000801543
0.0467077	0.00430396		0.0936625	0.000789213
0.0467886	0.00429626		0.0938246	0.000797104
0.0468694	0.00428455		0.0939867	0.000805949
0.0469504	0.00427369		0.0941489	0.000809104
0.0470313	0.00428316		0.094311	0.000810323
0.0471121	0.00429017		0.0944731	0.000801699
0.047193	0.00428784		0.0946353	0.000794073
0.0472739	0.00429368		0.0947975	0.00079712
0.0473548	0.00429084		0.0949596	0.000796815
0.0474357	0.00428542		0.0951217	0.000793636
0.0475165	0.00427566		0.0952839	0.000794369
0.0475975	0.00426886		0.095446	0.000796214
0.0476784	0.00427693		0.0956082	0.000806617
0.0477592	0.00426913		0.0957704	0.000812151
0.0478402	0.00426216		0.0959325	0.000822652
0.0479211	0.00425534		0.0960946	0.000833648
0.0480019	0.00424975		0.0962568	0.000840575
0.0480829	0.00423662		0.0964189	0.000854691
0.0481637	0.00424387		0.0965812	0.000859065
0.0482446	0.00424192		0.0967433	0.000855993
0.0483255	0.00424181		0.0969054	0.000855828
0.0484064	0.00423556		0.0970676	0.000850038
0.0484873	0.004232		0.0972297	0.0008561
0.0485681	0.0042257		0.0973918	0.000852987
0.048649	0.00421987		0.0975541	0.000860531
0.04873	0.0042148		0.0977162	0.000861198
0.0488109	0.00420427		0.0978783	0.000850302
0.0488917	0.00419038		0.0980404	0.000843787
0.0489727	0.00419155		0.0982026	0.000839817
0.0490535	0.00420079		0.0983647	0.000839306
0.0491344	0.00420511		0.0985269	0.000846966
0.0492153	0.00420172		0.0986891	0.000847081
0.0492962	0.00419418		0.0988512	0.000848745
0.0493771	0.004193		0.0990133	0.000852254
0.0494579	0.00418922		0.0991755	0.000857871
0.0495388	0.00418245		0.0993376	0.000859296
0.0496198	0.00417192		0.0994998	0.000857912
0.0497007	0.00416226		0.099662	0.000849041
0.0497815	0.00416208		0.0998241	0.000842864
0.0498625	0.00416147		0.0999862	0.000833285
0.0499433	0.00415941		0.100148	0.000822084
0.0500242	0.00416319		0.100311	0.000814219
0.0501052	0.00416184		0.100473	0.00079754
0.050186	0.00415923		0.100635	0.000791701
0.0502669	0.00417836		0.100797	0.000787846
0.0503477	0.00419212		0.100959	0.000792261
0.0504287	0.00419892		0.101121	0.000791099
0.0505096	0.00420842		0.101283	0.000794221
0.0505905	0.00420244		0.101446	0.000791174
0.0506713	0.0041965		0.101608	0.000792014
0.0507523	0.00419364		0.10177	0.000793513
0.0508331	0.0041983		0.101932	0.000792475
0.050914	0.00419345		0.102094	0.000795909
0.050995	0.00420197		0.102256	0.000812563
0.0510758	0.00419509		0.102418	0.000805381
0.0511567	0.00419712		0.102581	0.000820223
0.0512375	0.00419083		0.102743	0.00081435
0.0513185	0.00418813		0.102905	0.000823633
0.0513994	0.00419283		0.103067	0.000815833
0.0514803	0.00419759		0.103229	0.000817694
0.0515612	0.00419395		0.103391	0.000819366
0.0516421	0.00418826		0.103553	0.000808387
0.0517229	0.00419305		0.103716	0.000807531
0.0518038	0.00419718		0.103878	0.00080702
0.0518848	0.00419422		0.10404	0.000814235
0.0519656	0.00419064		0.104202	0.000821788
0.0520465	0.00419556		0.104364	0.000819407
0.0521273	0.00418734		0.104526	0.000821499
0.0522083	0.004181		0.104689	0.000824135
0.0522892	0.00417481		0.104851	0.000825165
0.05237	0.00416115		0.105013	0.000817908
0.052451	0.00416727		0.105175	0.000814111
0.0525319	0.00415372		0.105337	0.000797252
0.0526127	0.00415149		0.105499	0.000801074
0.0526936	0.00415906		0.105662	0.00080254
0.0527745	0.00414895		0.105824	0.000802589
0.0528554	0.0041472		0.105986	0.000797952
0.0529363	0.00415168		0.106148	0.000793117
0.0530171	0.0041293		0.10631	0.000775492
0.0530981	0.00411947		0.106472	0.000772321
0.053179	0.00411834		0.106634	0.000767173
0.0532598	0.00411577		0.106797	0.000772337
0.0533408	0.00411622		0.106959	0.000765196
0.0534217	0.00410864		0.107121	0.000764999
0.0535025	0.00409265		0.107283	0.000764381
0.0535835	0.00408529		0.107445	0.000769463
0.0536643	0.0040885		0.107607	0.000783728
0.0537452	0.00408358		0.107769	0.000783884
0.0538261	0.00407601		0.107932	0.000778589
0.053907	0.00406534		0.108094	0.000766185
0.0539879	0.00406583		0.108256	0.000752101
0.0540687	0.00404907		0.108418	0.000757817
0.0541496	0.00405566		0.10858	0.000757586
0.0542306	0.00404433		0.108742	0.000748749
0.0543115	0.00402641		0.108904	0.000753913
0.0543923	0.00401175		0.109067	0.000762034
0.0544733	0.00400358		0.109229	0.000765056
0.0545541	0.00400052		0.109391	0.000770039
0.054635	0.0039972		0.109553	0.00076882
0.0547159	0.0039903		0.109715	0.000767989
0.0547969	0.0039823		0.109877	0.000769595
0.0548777	0.00397625		0.110039	0.000773729
0.0549585	0.00396797		0.110202	0.000772461
0.0550394	0.0039456		0.110364	0.000789773
0.0551204	0.00393021		0.110526	0.000796099
0.0552013	0.00392209		0.110688	0.000792244
0.0552821	0.00391971		0.11085	0.000790976
0.0553631	0.0039132		0.111012	0.000792755
0.0554439	0.00390272		0.111175	0.000793776
0.0555248	0.00388891		0.111337	0.000788241
0.0556058	0.0038816		0.111499	0.000786051
0.0556867	0.00387672		0.111661	0.000781479
0.0557675	0.00385169		0.111823	0.000783514
0.0558483	0.00383961		0.111985	0.00079278
0.0559293	0.00383584		0.112147	0.000801634
0.0560102	0.00383644		0.11231	0.0008087
0.0560911	0.00383129		0.112472	0.000810397
0.0561719	0.00382604		0.112634	0.000817785
0.0562529	0.00382075		0.112796	0.000821392
0.0563337	0.00380925		0.112958	0.000814466
0.0564146	0.00380906		0.11312	0.000807547
0.0564956	0.00380587		0.113282	0.000801411
0.0565764	0.00378999		0.113445	0.000795209
0.0566573	0.00378889		0.113607	0.00078895
0.0567382	0.00377388		0.113769	0.000785853
0.0568191	0.00375957		0.113931	0.00078213
0.0569	0.00376313		0.114093	0.000780343
0.0569809	0.00375671		0.114255	0.000768005
0.0570618	0.00374629		0.114418	0.000754078
0.0571427	0.0037387		0.11458	0.000749762
0.0572235	0.00372498		0.114742	0.000749992
0.0573044	0.00372303		0.114904	0.000748856
0.0573854	0.00372176		0.115066	0.000742135
0.0574662	0.0037415		0.115228	0.000742736
0.0575471	0.00374707		0.11539	0.000744079
0.0576281	0.00374708		0.115553	0.000746187
0.0577089	0.00374518		0.115715	0.000755453
0.0577898	0.00374388		0.115877	0.000747637
0.0578706	0.00374024		0.116039	0.000743873
0.0579516	0.00373091		0.116201	0.000747349
0.0580325	0.00372031		0.116363	0.000746928
0.0581133	0.00372635		0.116525	0.000743741
0.0581942	0.0037096		0.116688	0.000741698
0.0582751	0.00370645		0.11685	0.00074342
0.058356	0.00370188		0.117012	0.00074309
0.0584369	0.00370188		0.117174	0.000746747
0.0585179	0.0036926		0.117336	0.000757356
0.0585987	0.00368498		0.117498	0.000770558
0.0586796	0.00367664		0.117661	0.000778383
0.0587604	0.00367606		0.117823	0.000783884
0.0588414	0.00367136		0.117985	0.000788505
0.0589223	0.00365499		0.118147	0.000795728
0.0590031	0.00365025		0.118309	0.000802729
0.0590841	0.00364513		0.118471	0.000811286
0.0591649	0.00366408		0.118633	0.000825222
0.0592458	0.00365902		0.118796	0.000826136
0.0593267	0.00365505		0.118958	0.000824176
0.0594077	0.00364523		0.11912	0.000832528
0.0594885	0.00363886		0.119282	0.000830057
0.0595694	0.00364899		0.119444	0.000826062
0.0596502	0.00362358		0.119606	0.000826532
0.0597312	0.00362333		0.119768	0.000825403
0.0598121	0.00363673		0.119931	0.000830609
0.0598929	0.00363301		0.120093	0.000833211
0.0599739	0.00363598		0.120255	0.000825618
0.0600547	0.00364803		0.120417	0.000826721
0.0601356	0.00365393		0.120579	0.0008186
0.0602165	0.00365529		0.120741	0.000819967
0.0602975	0.00364974		0.120903	0.000824506
0.0603783	0.00364188		0.121066	0.000826894
0.0604592	0.00363396		0.121228	0.000831416
0.06054	0.00362893		0.12139	0.000820503
0.060621	0.0036294		0.121552	0.000813321
0.0607019	0.00362246		0.121714	0.000812332
0.0607827	0.00360837		0.121876	0.000805793
0.0608637	0.0035985		0.122038	0.000805068
0.0609445	0.00359339		0.122201	0.000803182
0.0610254	0.0035991		0.122363	0.000803067
0.0611064	0.00359838		0.122525	0.00079511
0.0611873	0.00359454		0.122687	0.000782147
0.0612681	0.00359368		0.122849	0.000784848
0.061349	0.00358993		0.123012	0.000783011
0.0614299	0.00358431		0.123174	0.000785647
0.0615108	0.00357962		0.123336	0.000785853
0.0615917	0.00356825		0.123498	0.000785326
0.0616725	0.00357097		0.12366	0.000777913
0.0617535	0.00357161		0.123822	0.000775731
0.0618343	0.00356983		0.123984	0.000775179
0.0619152	0.0035708		0.124147	0.000775434
0.0619962	0.00356891		0.124309	0.000779289
0.062077	0.00356374		0.124471	0.00078241
0.0621579	0.00356746		0.124633	0.000794336
0.0622388	0.00357476		0.124795	0.000791569
0.0623197	0.00357444		0.124957	0.000785301
0.0624006	0.00356187		0.125119	0.000785194
0.0624814	0.00355044		0.125282	0.000779528
0.0625624	0.00354541		0.125444	0.000785416
0.0626433	0.00354493		0.125606	0.000790688
0.0627241	0.00354448		0.125768	0.000791857
0.062805	0.00353914		0.12593	0.000799319
0.062886	0.00352854		0.126092	0.000803215
0.0629668	0.00352437		0.126254	0.00079787
0.0630477	0.0035373		0.126417	0.00079035
0.0631287	0.0035282		0.126579	0.000786298
0.0632095	0.00353195		0.126741	0.000786619
0.0632904	0.00353479		0.126903	0.000793175
0.0633712	0.0035401		0.127065	0.000794427
0.0634522	0.00354273		0.127227	0.00079446
0.0635331	0.00353962		0.127389	0.0007974
0.0636139	0.00353616		0.127552	0.000799435
0.0636948	0.00353595		0.127714	0.000796016
0.0637757	0.0035292		0.127876	0.000798858
0.0638566	0.00350817		0.128038	0.000806995
0.0639375	0.00350027		0.1282	0.00081211
0.0640185	0.00348722		0.128362	0.000825494
0.0640993	0.00348632		0.128525	0.000832561
0.0641802	0.00348227		0.128687	0.000829653
0.064261	0.00347826		0.128849	0.00084312
0.064342	0.00347001		0.129011	0.000840575
0.0644229	0.00345684		0.129173	0.000837667
0.0645037	0.0034437		0.129335	0.000841126
0.0645847	0.00342726		0.129497	0.000843391
0.0646655	0.00341576		0.12966	0.000847987
0.0647464	0.00342067		0.129822	0.000849659
0.0648273	0.0034089		0.129984	0.000845961
0.0649083	0.00339959		0.130146	0.000846686
0.0649891	0.00339929		0.130308	0.000854996
0.06507	0.00339798		0.13047	0.000864509
0.0651508	0.00339623		0.130632	0.000865193
0.0652318	0.00339818		0.130795	0.000861107
0.0653127	0.00340342		0.130957	0.000855869
0.0653935	0.00340526		0.131119	0.000852665
0.0654745	0.00339434		0.131281	0.000850532
0.0655553	0.00339869		0.131443	0.000850203
0.0656362	0.00338843		0.131605	0.000859551
0.0657171	0.00338212		0.131768	0.000860325
0.0657981	0.00337553		0.13193	0.000857113
0.0658789	0.00337152		0.132092	0.00085227
0.0659598	0.0033662		0.132254	0.000843029
0.0660406	0.00336019		0.132416	0.000830106
0.0661216	0.00335415		0.132578	0.000821178
0.0662025	0.00335125		0.13274	0.00083121
0.0662835	0.0033615		0.132903	0.000819795
0.0663643	0.00335536		0.133065	0.000838853
0.0664451	0.00335373		0.133227	0.000842428
0.066526	0.00335083		0.133389	0.000838087
0.066607	0.00335538		0.133551	0.000831053
0.0666879	0.00334239		0.133713	0.000829151
0.0667687	0.00333854		0.133875	0.000836728
0.0668496	0.00333767		0.134038	0.000836012
0.0669305	0.00333244		0.1342	0.000837519
0.0670114	0.00332877		0.134362	0.000838672
0.0670923	0.00331921		0.134524	0.000839619
0.0671731	0.00331083		0.134686	0.000843902
0.0672541	0.00330109		0.134848	0.000844273
0.067335	0.00329788		0.135011	0.000842732
0.0674158	0.0032843		0.135173	0.000838664
0.0674968	0.00327371		0.135335	0.00084223
0.0675776	0.00327032		0.135497	0.000845722
0.0676585	0.00326704		0.135659	0.000843268
0.0677394	0.00324619		0.135821	0.000849593
0.0678203	0.00323054		0.135983	0.000846085
0.0679012	0.00321973		0.136146	0.000842856
0.067982	0.00320988		0.136308	0.000851306
0.0680629	0.00321401		0.13647	0.000849033
0.0681439	0.00320324		0.136632	0.000843482
0.0682248	0.00319538		0.136794	0.000840196
0.0683056	0.00319744		0.136956	0.000829719
0.0683866	0.00319716		0.137118	0.000816797
0.0684674	0.0031913		0.137281	0.000818707
0.0685483	0.00318072		0.137443	0.000822587
0.0686293	0.00316368		0.137605	0.000821738
0.0687101	0.00315779		0.137767	0.000823353
0.068791	0.0031456		0.137929	0.000824819
0.0688718	0.00314422		0.138091	0.000826771
0.0689528	0.00313685		0.138253	0.000824621
0.0690337	0.00313221		0.138416	0.00082075
0.0691146	0.0031248		0.138578	0.000817719
0.0691954	0.00310826		0.13874	0.000814523
0.0692764	0.00311056		0.138902	0.00081099
0.0693572	0.0030985		0.139064	0.00081874
0.0694381	0.00307626		0.139226	0.000819663
0.0695191	0.00307238		0.139388	0.000814046
0.0695999	0.00306895		0.139551	0.000810529
0.0696808	0.00306264		0.139713	0.000804912
0.0697616	0.00305736		0.139875	0.000807588
0.0698426	0.00304305		0.140037	0.000814449
0.0699235	0.00304222		0.140199	0.000813477
0.0700044	0.00304172		0.140361	0.000812753
0.0700853	0.00304057		0.140524	0.00081804
0.0701662	0.00303945		0.140686	0.000817768
0.070247	0.00303557		0.140848	0.000824679
0.0703279	0.00304064		0.14101	0.000836539
0.0704089	0.00302942		0.141172	0.000843342
0.0704897	0.00300758		0.141334	0.000833178
0.0705706	0.00300283		0.141496	0.000839627
0.0706514	0.00298774		0.141659	0.000830699
0.0707324	0.00298295		0.141821	0.000817875
0.0708133	0.0029738		0.141983	0.000811657
0.0708942	0.00297496		0.142145	0.000797927
0.0709751	0.00296143		0.142307	0.000794048
0.071056	0.00294413		0.142469	0.000798949
0.0711368	0.00293921		0.142632	0.000805019
0.0712177	0.00293498		0.142794	0.000818065
0.0712987	0.00293385		0.142956	0.000833467
0.0713795	0.00293785		0.143118	0.000837132
0.0714604	0.00293551		0.14328	0.000841028
0.0715412	0.00293448		0.143442	0.000841365
0.0716222	0.00292903		0.143604	0.000852707
0.0717031	0.00292125		0.143767	0.000863471
0.0717839	0.00292986		0.143929	0.000863027
0.0718649	0.00293894		0.144091	0.000859938
0.0719458	0.00293728		0.144253	0.000860844
0.0720266	0.00293364		0.144415	0.000865077
0.0721076	0.00293392		0.144577	0.000869047
0.0721885	0.00293669		0.144739	0.000875439
0.0722693	0.00293125		0.144902	0.000880446
0.0723502	0.00291668		0.145064	0.00087772
0.0724311	0.00290688		0.145226	0.000882612
0.072512	0.0029073		0.145388	0.000897495
0.0725929	0.00291919		0.14555	0.000899777
0.0726737	0.00291566		0.145712	0.000917822
0.0727547	0.00291266		0.145874	0.000923629
0.0728356	0.00291075		0.146037	0.000929007
0.0729164	0.0029122		0.146199	0.000943857
0.0729974	0.00290973		0.146361	0.000951945
0.0730782	0.00291188		0.146523	0.000957175
0.0731591	0.00291998		0.146685	0.00095561
0.07324	0.00292454		0.146847	0.00094688
0.0733209	0.00292773		0.147009	0.000941765
0.0734018	0.00292761		0.147172	0.000940497
0.0734826	0.00291096		0.147334	0.000943
0.0735635	0.00290408		0.147496	0.000938792
0.0736445	0.00290223		0.147658	0.000937532
0.0737254	0.00289345		0.14782	0.000936914
0.0738062	0.00289105		0.147982	0.000935604
0.0738872	0.00290036		0.148145	0.000936
0.073968	0.00289248		0.148307	0.00093558
0.0740489	0.00288565		0.148469	0.000929435
0.0741299	0.00288173		0.148631	0.000918226
0.0742107	0.00288089		0.148793	0.000908482
0.0742916	0.00288504		0.148955	0.000906959
0.0743724	0.00287851		0.149117	0.000908655
0.0744534	0.00288115		0.14928	0.000909594
0.0745343	0.00288988		0.149442	0.000904043
0.0746152	0.00288904		0.149604	0.000902849
0.074696	0.00288495		0.149766	0.00090205
0.074777	0.0028873		0.149928	0.000907148
0.0748578	0.00287969		0.15009	0.000905073
0.0749387	0.00287792		0.150253	0.000904257
0.0750197	0.00287635		0.150415	0.000908927
0.0751005	0.00287892		0.150577	0.000909537
0.0751814	0.0028834		0.150739	0.000917518
0.0752622	0.00288315		0.150901	0.000919412
0.0753432	0.00288597		0.151063	0.000922459
0.0754241	0.00287787		0.151225	0.000920499
0.075505	0.00287077		0.151388	0.00092638
0.0755859	0.00286743		0.15155	0.000927335
0.0756668	0.00285814		0.151712	0.00092423
0.0757476	0.00285417		0.151874	0.000928076
0.0758285	0.0028412		0.152036	0.000924436
0.0759095	0.00283034		0.152198	0.000916537
0.0759903	0.0028228		0.15236	0.000921001
0.0760712	0.00282174		0.152523	0.000935365
0.076152	0.00281735		0.152685	0.000944046
0.076233	0.00280589		0.152847	0.000939607
0.0763139	0.00281063		0.153009	0.000943783
0.0763948	0.0028131		0.153171	0.000925968
0.0764757	0.00281359		0.153333	0.000930053
0.0765566	0.00281406		0.153495	0.000941954
0.0766374	0.00281101		0.153658	0.000943569
0.0767183	0.00280772		0.15382	0.000938676
0.0767993	0.00280827		0.153982	0.000942218
0.0768801	0.00280366		0.154144	0.000945603
0.076961	0.00280591		0.154306	0.00094025
0.0770418	0.00280557		0.154468	0.000927294
0.0771228	0.00280773		0.15463	0.000925111
0.0772037	0.00280956		0.154793	0.000919115
0.0772845	0.00281017		0.154955	0.000928439
0.0773655	0.00282063		0.155117	0.000923415
0.0774464	0.00282432		0.155279	0.000924963
0.0775272	0.00282686		0.155441	0.000923003
0.0776082	0.00282276		0.155603	0.000914248
0.0776891	0.00281053		0.155766	0.000915739
0.0777699	0.00280481		0.155928	0.000908268
0.0778508	0.00280298		0.15609	0.00091629
0.0779318	0.00279531		0.156252	0.000922064
0.0780126	0.00278745		0.156414	0.000926322
0.0780935	0.00277753		0.156576	0.000923711
0.0781743	0.00277224		0.156738	0.000925449
0.0782553	0.00275791		0.156901	0.000925309
0.0783362	0.00275385		0.157063	0.00092932
0.078417	0.00275189		0.157225	0.000927245
0.078498	0.00274357		0.157387	0.000914627
0.0785788	0.00272644		0.157549	0.000903985
0.0786597	0.00271091		0.157711	0.000903425
0.0787406	0.00270688		0.157874	0.000898607
0.0788216	0.00270355		0.158036	0.000894563
0.0789024	0.00270561		0.158198	0.000891705
0.0789832	0.00269841		0.15836	0.000891335
0.0790641	0.00269056		0.158522	0.000893838
0.0791451	0.00268871		0.158684	0.000892405
0.079226	0.00268538		0.158846	0.000886063
0.0793068	0.00268069		0.159009	0.000884268
0.0793878	0.00266927		0.159171	0.00088902
0.0794686	0.00267144		0.159333	0.000885009
0.0795495	0.00266311		0.159495	0.000884194
0.0796305	0.00265863		0.159657	0.000886294
0.0797114	0.00265242		0.159819	0.000894349
0.0797922	0.00264717		0.159981	0.000902091
0.0798731	0.00264146		0.160144	0.000910385
0.079954	0.00263663		0.160306	0.000909635
0.0800349	0.00264167		0.160468	0.000901712
0.0801158	0.00263278		0.16063	0.000900864
0.0801966	0.00262909		0.160792	0.000904842
0.0802776	0.00262791		0.160954	0.000907692
0.0803584	0.00261218		0.161117	0.000911497
0.0804393	0.0026088		0.161279	0.000921726
0.0805203	0.00259964		0.161441	0.000929732
0.0806012	0.00258189		0.161603	0.000927887
0.080682	0.0025652		0.161765	0.0009275
0.0807629	0.00255989		0.161927	0.00093642
0.0808438	0.00256082		0.162089	0.000943717
0.0809247	0.0025655		0.162252	0.000946303
0.0810056	0.00256182		0.162414	0.000956516
0.0810865	0.00256488		0.162576	0.000962537
0.0811674	0.00256208		0.162738	0.00096635
0.0812482	0.00254839		0.1629	0.000967026
0.0813291	0.0025357		0.163062	0.000972223
0.0814101	0.00252223		0.163224	0.000985269
0.081491	0.00251234		0.163387	0.00099306
0.0815718	0.00251075		0.163549	0.000993151
0.0816528	0.0025078		0.163711	0.000996429
0.0817336	0.00250566		0.163873	0.000994131
0.0818145	0.00250256		0.164035	0.000996561
0.0818954	0.00249519		0.164197	0.00100023
0.0819763	0.00248582		0.164359	0.00100407
0.0820572	0.00247496		0.164522	0.00101065
0.082138	0.00247032		0.164684	0.00101342
0.0822189	0.00247067		0.164846	0.00102297
0.0822999	0.00247242		0.165008	0.00102056
0.0823807	0.00247553		0.16517	0.00102788
0.0824616	0.00247618		0.165332	0.00103551
0.0825426	0.00247268		0.165494	0.00103901
0.0826234	0.00247644		0.165657	0.00104721
0.0827043	0.00248476		0.165819	0.00105099
0.0827851	0.00247983		0.165981	0.00104394
0.0828661	0.00247558		0.166143	0.00104674
0.082947	0.00245901		0.166305	0.0010383
0.0830278	0.00245495		0.166468	0.00102925
0.0831088	0.00246156		0.16663	0.00103162
0.0831896	0.00247106		0.166792	0.00103393
0.0832705	0.00247392		0.166954	0.0010319
0.0833514	0.00247003		0.167116	0.0010259
0.0834324	0.0024768		0.167278	0.00102291
0.0835132	0.0024706		0.16744	0.00102332
0.0835941	0.00246714		0.167603	0.001022
0.0836749	0.00246303		0.167765	0.0010216
0.0837559	0.00245814		0.167927	0.0010176
0.0838368	0.00246029		0.168089	0.00101004
0.0839176	0.00246401		0.168251	0.000999213
0.0839986	0.00247181		0.168413	0.000995268
0.0840794	0.00248118		0.168575	0.000991306
0.0841603	0.00248314		0.168738	0.000984429
0.0842412	0.00248437		0.1689	0.000983762
0.0843222	0.00248675		0.169062	0.000979372
0.084403	0.002489		0.169224	0.000967281
0.0844839	0.00248639		0.169386	0.000951418
0.0845647	0.00248344		0.169548	0.000942169
0.0846457	0.00249378		0.16971	0.000935728
0.0847266	0.00251062		0.169873	0.000936428
0.0848074	0.00252634		0.170035	0.000929419
0.0848884	0.00252547		0.170197	0.00093105
0.0849692	0.00251875		0.170359	0.000946048
0.0850501	0.00251204		0.170521	0.000948181
0.0851311	0.00250872		0.170683	0.000947152
0.085212	0.00250005		0.170845	0.000941856
0.0852928	0.00250528		0.171008	0.000935934
0.0853737	0.00250618		0.17117	0.000929312
0.0854546	0.0025065		0.171332	0.00092087
0.0855355	0.00252761		0.171494	0.000927212
0.0856164	0.00253132		0.171656	0.000925638
0.0856972	0.00253433		0.171818	0.000927961
0.0857782	0.00253203		0.171981	0.000934945
0.085859	0.00253991		0.172143	0.00094277
0.0859399	0.00255432		0.172305	0.000942959
0.0860209	0.00255927		0.172467	0.000942572
0.0861018	0.00257317		0.172629	0.000956475
0.0861826	0.00257976		0.172791	0.000948412
0.0862635	0.00258177		0.172953	0.00095094
0.0863444	0.00258754		0.173116	0.000957224
0.0864253	0.00258221		0.173278	0.000964431
0.0865062	0.00258364		0.17344	0.000975781
0.0865871	0.00259404		0.173602	0.000977749
0.086668	0.00259952		0.173764	0.000983062
0.0867488	0.00260631		0.173926	0.000989552
0.0868297	0.0026184		0.174088	0.000998274
0.0869107	0.00263064		0.174251	0.00100007
0.0869915	0.00265097		0.174413	0.000992805
0.0870724	0.00266692		0.174575	0.000998192
0.0871534	0.00267099		0.174737	0.00099708
0.0872342	0.00266675		0.174899	0.00101279
0.0873151	0.00266341		0.175061	0.00101761
0.087396	0.00266563		0.175224	0.00102488
0.0874769	0.00266557		0.175386	0.00103034
0.0875578	0.00267917		0.175548	0.00103107
0.0876386	0.00269669		0.17571	0.00102859
0.0877195	0.00270851		0.175872	0.00102692
0.0878005	0.0027282		0.176034	0.00102313
0.0878813	0.00273868		0.176196	0.0010269
0.0879622	0.00274113		0.176359	0.00102691
0.0880432	0.0027427		0.176521	0.00102201
0.088124	0.00274283		0.176683	0.00102347
0.0882049	0.00274727		0.176845	0.00103138
0.0882857	0.00275083		0.177007	0.00103641
0.0883667	0.00275495		0.177169	0.00103675
0.0884476	0.00276403		0.177331	0.0010364
0.0885285	0.00277818		0.177494	0.00103729
0.0886094	0.0027889		0.177656	0.00102882
0.0886902	0.00280217		0.177818	0.00101597
0.0887711	0.0028104		0.17798	0.00100975
0.088852	0.00281164		0.178142	0.00100744
0.088933	0.00281322		0.178304	0.00100723
0.0890138	0.0028179		0.178466	0.00100878
0.0890947	0.00281761		0.178629	0.00100742
0.0891755	0.00281277		0.178791	0.001011
0.0892565	0.00281793		0.178953	0.00101919
0.0893374	0.00282835		0.179115	0.00101633
0.0894183	0.00283568		0.179277	0.00101555
0.0894992	0.00282869		0.179439	0.00102218
0.08958	0.00281955		0.179602	0.00102955
0.0896609	0.00282402		0.179764	0.00102638
0.0897418	0.00282872		0.179926	0.00103155
0.0898228	0.00282651		0.180088	0.00102984
0.0899036	0.00282347		0.18025	0.00103222
0.0899845	0.00281448		0.180412	0.00103261
0.0900653	0.00281896		0.180574	0.00103443
0.0901463	0.00281759		0.180737	0.00102948
0.0902272	0.00281646		0.180899	0.00102069
0.0903082	0.00282353		0.181061	0.00101935
0.090389	0.00282241		0.181223	0.00101971
0.0904699	0.00282706		0.181385	0.00102373
0.0905507	0.00283027		0.181547	0.00103291
0.0906317	0.00283421		0.181709	0.0010397
0.0907126	0.00283595		0.181872	0.00104151
0.0907934	0.00283485		0.182034	0.00104131
0.0908743	0.00282335		0.182196	0.0010453
0.0909552	0.00281503		0.182358	0.00104763
0.0910361	0.00280483		0.18252	0.00104902
0.091117	0.00279899		0.182682	0.00104836
0.091198	0.00278848		0.182844	0.00103226
0.0912788	0.00279122		0.183007	0.00103302
0.0913597	0.00278327		0.183169	0.00103536
0.0914405	0.00278845		0.183331	0.00102511
0.0915215	0.00277682		0.183493	0.00102098
0.0916024	0.00275829		0.183655	0.00101673
0.0916832	0.00274643		0.183817	0.00101717
0.0917641	0.00275215		0.183979	0.00101643
0.091845	0.0027554		0.184142	0.00101413
0.0919259	0.00276165		0.184304	0.00101007
0.0920068	0.00275719		0.184466	0.00100569
0.0920876	0.00275589		0.184628	0.00099465
0.0921686	0.00274013		0.18479	0.000997936
0.0922495	0.002739		0.184952	0.000997318
0.0923303	0.00273987		0.185115	0.001001
0.0924113	0.00274063		0.185277	0.00101202
0.0924921	0.00274002		0.185439	0.00100914
0.092573	0.00274157		0.185601	0.00101181
0.092654	0.00273836		0.185763	0.00101612
0.0927348	0.00272196		0.185925	0.00102455
0.0928157	0.00271686		0.186088	0.00102886
0.0928966	0.00270993		0.18625	0.00102241
0.0929775	0.00271867		0.186412	0.00101559
0.0930584	0.00272672		0.186574	0.00102157
0.0931393	0.00273026		0.186736	0.00103375
0.0932201	0.00272483		0.186898	0.00103846
0.0933011	0.00272586		0.18706	0.00104269
0.0933819	0.00271423		0.187223	0.00105419
0.0934628	0.00271925		0.187385	0.00106378
0.0935438	0.00272327		0.187547	0.00106967
0.0936246	0.00271597		0.187709	0.00107688
0.0937055	0.00271328		0.187871	0.00107537
0.0937863	0.00271049		0.188033	0.00107357
0.0938673	0.00271455		0.188195	0.00107831
0.0939482	0.00271631		0.188358	0.0010841
0.0940291	0.00272231		0.18852	0.00110189
0.09411	0.00272291		0.188682	0.00110798
0.0941909	0.00272855		0.188844	0.00111213
0.0942717	0.00272602		0.189006	0.00111702
0.0943526	0.00270935		0.189168	0.00110537
0.0944336	0.00269717		0.18933	0.001106
0.0945144	0.00268867		0.189493	0.00110759
0.0945953	0.00268409		0.189655	0.00110282
0.0946761	0.00267298		0.189817	0.00111188
0.0947571	0.00265777		0.189979	0.00110713
0.094838	0.0026499		0.190141	0.00110592
0.0949189	0.00264937		0.190303	0.00110313
0.0949998	0.00265433		0.190465	0.00110352
0.0950807	0.00265171		0.190628	0.00109066
0.0951615	0.00264537		0.19079	0.00109064
0.0952424	0.00265429		0.190952	0.00108478
0.0953234	0.00265858		0.191114	0.00107834
0.0954042	0.00265999		0.191276	0.00108586
0.0954851	0.00265401		0.191438	0.0010794
0.0955659	0.0026465		0.191601	0.00107084
0.0956469	0.00264254		0.191763	0.00106349
0.0957278	0.00265472		0.191925	0.00106248
0.0958088	0.00264224		0.192087	0.00105533
0.0958896	0.00263309		0.192249	0.0010527
0.0959705	0.00262629		0.192411	0.0010492
0.0960513	0.00262076		0.192573	0.00105191
0.0961323	0.00262317		0.192736	0.00105451
0.0962132	0.00262588		0.192898	0.00104836
0.096294	0.00262933		0.19306	0.00104479
0.0963749	0.00263805		0.193222	0.00104702
0.0964558	0.0026432		0.193384	0.00104523
0.0965367	0.00263557		0.193546	0.00104981
0.0966176	0.00262922		0.193709	0.00105888
0.0966986	0.00262301		0.193871	0.00105841
0.0967794	0.00262146		0.194033	0.00105633
0.0968603	0.00261405		0.194195	0.00106849
0.0969411	0.0026087		0.194357	0.0010841
0.0970221	0.00259539		0.194519	0.00108763
0.097103	0.0025752		0.194681	0.00108923
0.0971838	0.0025673		0.194844	0.00108928
0.0972647	0.00256939		0.195006	0.0010928
0.0973456	0.0025732		0.195168	0.00108899
0.0974265	0.00257267		0.19533	0.00108895
0.0975074	0.00255627		0.195492	0.00109428
0.0975882	0.00254574		0.195654	0.00110458
0.0976692	0.00254442		0.195816	0.00111436
0.0977501	0.00253209		0.195979	0.00112519
0.0978309	0.00252816		0.196141	0.00113138
0.0979119	0.00253359		0.196303	0.00113781
0.0979927	0.00253701		0.196465	0.00113897
0.0980736	0.00252658		0.196627	0.0011396
0.0981546	0.00251788		0.196789	0.00114063
0.0982354	0.00250212		0.196951	0.0011514
0.0983163	0.00250008		0.197114	0.00115036
0.0983972	0.00249971		0.197276	0.00115193
0.0984781	0.00249876		0.197438	0.00116069
0.098559	0.00248998		0.1976	0.00115447
0.0986399	0.00247821		0.197762	0.00115641
0.0987207	0.00247515		0.197924	0.00115623
0.0988017	0.00247579		0.198087	0.00114916
0.0988825	0.00247701		0.198249	0.00113969
0.0989634	0.00246852		0.198411	0.00114305
0.0990444	0.00245273		0.198573	0.00114859
0.0991253	0.00246071		0.198735	0.00115181
0.0992061	0.00245083		0.198897	0.00114898
0.0992869	0.00244078		0.199059	0.00114975
0.0993679	0.00243463		0.199222	0.00115425
0.0994488	0.00243816		0.199384	0.00113915
0.0995297	0.00244596		0.199546	0.00113542
0.0996106	0.00245617		0.199708	0.00113761
0.0996915	0.00246481		0.19987	0.00113406
0.0997723	0.00245757		0.200032	0.00113567
0.0998532	0.00244822		0.200194	0.0011421
0.0999342	0.00244148		0.200357	0.00114075
0.100015	0.00243724		0.200519	0.00114261
0.100096	0.00243833		0.200681	0.00114051
0.100177	0.0024371		0.200843	0.00114047
0.100258	0.00243669		0.201005	0.00113934
0.100339	0.00243243		0.201167	0.00114996
0.10042	0.00241807		0.201329	0.00115316
0.1005	0.00240343		0.201492	0.0011495
0.100581	0.0023976		0.201654	0.00114971
0.100662	0.00239948		0.201816	0.00115653
0.100743	0.00240259		0.201978	0.00116592
0.100824	0.0023975		0.20214	0.00116673
0.100905	0.00239786		0.202302	0.00116516
0.100986	0.00240324		0.202465	0.00116316
0.101067	0.00240758		0.202627	0.00115428
0.101147	0.00240787		0.202789	0.00115316
0.101228	0.00240328		0.202951	0.00115629
0.101309	0.00240181		0.203113	0.001154
0.10139	0.00240121		0.203275	0.00115723
0.101471	0.00239347		0.203438	0.00116071
0.101552	0.00239712		0.2036	0.00115579
0.101633	0.00240631		0.203762	0.00115963
0.101714	0.00240588		0.203924	0.00116498
0.101795	0.00241374		0.204086	0.00115713
0.101876	0.0024127		0.204248	0.00115102
0.101956	0.00239844		0.20441	0.00115558
0.102037	0.00240049		0.204573	0.00115802
0.102118	0.00241119		0.204735	0.00115319
0.102199	0.00241845		0.204897	0.00114569
0.10228	0.00242514		0.205059	0.00113183
0.102361	0.00242003		0.205221	0.00112118
0.102442	0.00241654		0.205383	0.0011202
0.102523	0.00242387		0.205545	0.00112435
0.102604	0.00244683		0.205708	0.00111927
0.102684	0.00244402		0.20587	0.00110361
0.102765	0.00244423		0.206032	0.00111142
0.102846	0.00244715		0.206194	0.00112362
0.102927	0.00244567		0.206356	0.0011284
0.103008	0.00245059		0.206518	0.00112143
0.103089	0.00245937		0.20668	0.0011236
0.10317	0.00245079		0.206843	0.00111364
0.103251	0.00245559		0.207005	0.00110874
0.103332	0.00246406		0.207167	0.00111727
0.103412	0.00246227		0.207329	0.00112046
0.103493	0.00245356		0.207491	0.00113025
0.103574	0.00244692		0.207653	0.00113075
0.103655	0.00243624		0.207815	0.00112815
0.103736	0.00242553		0.207978	0.00113226
0.103817	0.00242451		0.20814	0.00114532
0.103898	0.00242186		0.208302	0.00115543
0.103979	0.002417		0.208464	0.00115686
0.10406	0.00240745		0.208626	0.00115987
0.104141	0.00240311		0.208788	0.00116993
0.104221	0.00239889		0.208951	0.00118282
0.104302	0.00238761		0.209113	0.00118633
0.104383	0.00238842		0.209275	0.00118464
0.104464	0.00239411		0.209437	0.00118506
0.104545	0.00239672		0.209599	0.00118927
0.104626	0.00239595		0.209761	0.00120121
0.104707	0.00239055		0.209924	0.00120441
0.104788	0.00238806		0.210086	0.00120105
0.104868	0.00238688		0.210248	0.00120307
0.104949	0.00238478		0.21041	0.00120606
0.10503	0.00237292		0.210572	0.00121272
0.105111	0.00238059		0.210734	0.00122539
0.105192	0.00239467		0.210896	0.00123565
0.105273	0.00238986		0.211059	0.0012297
0.105354	0.00238922		0.211221	0.00122486
0.105435	0.00239123		0.211383	0.00122181
0.105516	0.00239181		0.211545	0.00122854
0.105597	0.00238723		0.211707	0.00122803
0.105677	0.00238278		0.211869	0.00122749
0.105758	0.00237705		0.212031	0.00122157
0.105839	0.00237134		0.212194	0.00121199
0.10592	0.00237495		0.212356	0.00120481
0.106001	0.00238124		0.212518	0.00120542
0.106082	0.00237166		0.21268	0.0012097
0.106163	0.00235781		0.212842	0.00121302
0.106244	0.00235147		0.213004	0.00121443
0.106325	0.00235089		0.213166	0.00121674
0.106406	0.00235378		0.213329	0.0012184
0.106486	0.00236365		0.213491	0.00121645
0.106567	0.00235793		0.213653	0.0012056
0.106648	0.00234402		0.213815	0.001207
0.106729	0.0023445		0.213977	0.00121553
0.10681	0.00234464		0.214139	0.0012027
0.106891	0.00233458		0.214301	0.00120148
0.106972	0.0023254		0.214464	0.00120842
0.107053	0.00232254		0.214626	0.00121208
0.107133	0.00232128		0.214788	0.00120999
0.107214	0.00231892		0.21495	0.00121489
0.107295	0.00232127		0.215112	0.00122285
0.107376	0.0023245		0.215274	0.0012248
0.107457	0.00232426		0.215437	0.0012261
0.107538	0.00232507		0.215599	0.00122124
0.107619	0.00231969		0.215761	0.00122494
0.1077	0.00231548		0.215923	0.00122454
0.107781	0.00231734		0.216085	0.00122422
0.107862	0.00231873		0.216247	0.00122527
0.107942	0.00231905		0.216409	0.00122297
0.108023	0.00230983		0.216572	0.00122128
0.108104	0.00230823		0.216734	0.00122347
0.108185	0.00231966		0.216896	0.00122166
0.108266	0.00232479		0.217058	0.00122077
0.108347	0.0023234		0.21722	0.00122318
0.108428	0.00232205		0.217382	0.00122756
0.108509	0.00232072		0.217544	0.0012315
0.108589	0.00231273		0.217707	0.00122264
0.10867	0.002313		0.217869	0.00121939
0.108751	0.00230906		0.218031	0.00122099
0.108832	0.00230858		0.218193	0.00121817
0.108913	0.00231181		0.218355	0.00121952
0.108994	0.00231196		0.218517	0.00121522
0.109075	0.00231203		0.218679	0.00121294
0.109156	0.00230445		0.218842	0.0012113
0.109237	0.00228654		0.219004	0.00121054
0.109318	0.00228296		0.219166	0.00121804
0.109398	0.0022713		0.219328	0.00121494
0.109479	0.00225883		0.21949	0.00121298
0.10956	0.00224952		0.219652	0.00121494
0.109641	0.00224468		0.219815	0.00121513
0.109722	0.00224385		0.219977	0.00122668
0.109803	0.00224285		0.220139	0.00123016
0.109884	0.00223651		0.220301	0.00123155
0.109965	0.00223337		0.220463	0.00123075
0.110046	0.00222907		0.220625	0.00123446
0.110126	0.00221682		0.220787	0.00123277
0.110207	0.00221475		0.22095	0.00123344
0.110288	0.00221051		0.221112	0.00123115
0.110369	0.00219984		0.221274	0.00122849
0.11045	0.00219371		0.221436	0.00122023
0.110531	0.00218963		0.221598	0.00122086
0.110612	0.00219475		0.22176	0.00122661
0.110693	0.00219926		0.221922	0.00122397
0.110774	0.00219387		0.222085	0.00123323
0.110854	0.00219508		0.222247	0.00122891
0.110935	0.00220611		0.222409	0.00122685
0.111016	0.00220915		0.222571	0.00122863
0.111097	0.00219922		0.222733	0.00123269
0.111178	0.00219008		0.222895	0.00123555
0.111259	0.00219414		0.223058	0.00123577
0.11134	0.00217671		0.22322	0.00123973
0.111421	0.00215835		0.223382	0.00125198
0.111502	0.00215438		0.223544	0.00125286
0.111582	0.00214612		0.223706	0.00124962
0.111663	0.00214629		0.223868	0.00124656
0.111744	0.00214603		0.22403	0.00124824
0.111825	0.00214169		0.224193	0.00125128
0.111906	0.00213321		0.224355	0.00125364
0.111987	0.00213346		0.224517	0.00125533
0.112068	0.00213746		0.224679	0.00125321
0.112149	0.00212663		0.224841	0.00125822
0.11223	0.00211672		0.225003	0.00126738
0.112311	0.00210762		0.225165	0.00127113
0.112391	0.00210186		0.225328	0.00127836
0.112472	0.00209296		0.22549	0.00129147
0.112553	0.00208002		0.225652	0.00130329
0.112634	0.00207669		0.225814	0.00131359
0.112715	0.00207325		0.225976	0.00131334
0.112796	0.00206117		0.226138	0.00131401
0.112877	0.00206204		0.2263	0.00132431
0.112958	0.00206403		0.226463	0.00133547
0.113038	0.00205249		0.226625	0.00134023
0.113119	0.00203983		0.226787	0.00133691
0.1132	0.00202931		0.226949	0.00133694
0.113281	0.00204044		0.227111	0.00133667
0.113362	0.00205253		0.227273	0.0013371
0.113443	0.00204718		0.227435	0.00133181
0.113524	0.00204885		0.227598	0.0013393
0.113605	0.0020507		0.22776	0.00134386
0.113686	0.00205618		0.227922	0.00133974
0.113767	0.00205718		0.228084	0.00134128
0.113847	0.00205586		0.228246	0.00134849
0.113928	0.00206003		0.228408	0.00134247
0.114009	0.00206021		0.228571	0.00133909
0.11409	0.00204487		0.228733	0.0013326
0.114171	0.00203149		0.228895	0.0013272
0.114252	0.00202095		0.229057	0.00131656
0.114333	0.00201741		0.229219	0.00131975
0.114414	0.00202376		0.229381	0.00130608
0.114495	0.00201787		0.229543	0.00129154
0.114575	0.00200833		0.229706	0.00128363
0.114656	0.00199126		0.229868	0.00128629
0.114737	0.00197592		0.23003	0.00129749
0.114818	0.00196857		0.230192	0.00129521
0.114899	0.0019627		0.230354	0.00128672
0.11498	0.00194988		0.230516	0.00128559
0.115061	0.0019329		0.230679	0.00128078
0.115142	0.00193294		0.230841	0.001275
0.115223	0.00194266		0.231003	0.0012792
0.115303	0.00194428		0.231165	0.00127999
0.115384	0.00194618		0.231327	0.00128096
0.115465	0.00195277		0.231489	0.0012851
0.115546	0.00194824		0.231651	0.00128418
0.115627	0.00194685		0.231814	0.00128891
0.115708	0.00194994		0.231976	0.00129185
0.115789	0.00194827		0.232138	0.00129438
0.11587	0.00195523		0.2323	0.00129747
0.115951	0.00195952		0.232462	0.00130323
0.116032	0.00195159		0.232624	0.00130723
0.116112	0.00194686		0.232786	0.00131109
0.116193	0.00194533		0.232949	0.00131706
0.116274	0.00193963		0.233111	0.0013197
0.116355	0.0019424		0.233273	0.00132669
0.116436	0.00195295		0.233435	0.00133628
0.116517	0.00196657		0.233597	0.00134002
0.116598	0.00196593		0.233759	0.0013407
0.116679	0.00194668		0.233921	0.00133538
0.116759	0.00194654		0.234084	0.00133007
0.11684	0.00195042		0.234246	0.00133828
0.116921	0.00193938		0.234408	0.00134378
0.117002	0.00193309		0.23457	0.00134193
0.117083	0.00194377		0.234732	0.00135863
0.117164	0.00195553		0.234894	0.00135924
0.117245	0.00194937		0.235056	0.00135714
0.117326	0.00193906		0.235219	0.00135919
0.117407	0.00193931		0.235381	0.00135906
0.117488	0.001939		0.235543	0.00136076
0.117568	0.00193854		0.235705	0.00135461
0.117649	0.00193928		0.235867	0.00135485
0.11773	0.00192539		0.236029	0.001355
0.117811	0.00192062		0.236192	0.00136587
0.117892	0.00192514		0.236354	0.00136826
0.117973	0.00192736		0.236516	0.00135312
0.118054	0.00194156		0.236678	0.0013633
0.118135	0.00197243		0.23684	0.00136508
0.118216	0.00199805		0.237002	0.00136819
0.118296	0.00199915		0.237165	0.0013655
0.118377	0.00199633		0.237327	0.00136068
0.118458	0.00200197		0.237489	0.00135999
0.118539	0.00201676		0.237651	0.00135808
0.11862	0.002008		0.237813	0.00135738
0.118701	0.00201605		0.237975	0.00136641
0.118782	0.00201808		0.238137	0.00137756
0.118863	0.00202594		0.2383	0.00137228
0.118944	0.0020293		0.238462	0.00137208
0.119024	0.00203263		0.238624	0.00137145
0.119105	0.00204721		0.238786	0.00137189
0.119186	0.00205299		0.238948	0.0013741
0.119267	0.00204209		0.23911	0.00137157
0.119348	0.00202847		0.239272	0.00137346
0.119429	0.00202212		0.239435	0.00137685
0.11951	0.0020175		0.239597	0.00137763
0.119591	0.00201296		0.239759	0.00138067
0.119672	0.00201168		0.239921	0.00137992
0.119753	0.00201331		0.240083	0.00137347
0.119833	0.00201074		0.240245	0.00137241
0.119914	0.00199822		0.240407	0.00138659
0.119995	0.00198059		0.24057	0.00139198
0.120076	0.00198178		0.240732	0.00138983
0.120157	0.00199006		0.240894	0.00138972
0.120238	0.00199424		0.241056	0.00139843
0.120319	0.00199167		0.241218	0.00140608
0.1204	0.00199225		0.24138	0.00141111
0.12048	0.00197199		0.241543	0.0014179
0.120561	0.00196393		0.241705	0.00141274
0.120642	0.00196135		0.241867	0.00140108
0.120723	0.00198227		0.242029	0.00139285
0.120804	0.00199332		0.242191	0.00139295
0.120885	0.00198873		0.242353	0.00138305
0.120966	0.00199324		0.242515	0.00138463
0.121047	0.00200224		0.242678	0.00138827
0.121128	0.00200521		0.24284	0.00137754
0.121209	0.00200172		0.243002	0.0013733
0.121289	0.00200968		0.243164	0.00137152
0.12137	0.00200759		0.243326	0.00137017
0.121451	0.00199425		0.243488	0.00137434
0.121532	0.00199757		0.24365	0.00138296
0.121613	0.00199377		0.243813	0.00138861
0.121694	0.00197963		0.243975	0.00139409
0.121775	0.00197747		0.244137	0.00139567
0.121856	0.0019741		0.244299	0.00139458
0.121937	0.00196914		0.244461	0.00139183
0.122018	0.00195453		0.244623	0.00139257
0.122098	0.00195182		0.244785	0.00139268
0.122179	0.00193754		0.244948	0.00139825
0.12226	0.0019166		0.24511	0.00138902
0.122341	0.00191799		0.245272	0.00139098
0.122422	0.00192501		0.245434	0.00139202
0.122503	0.00191489		0.245596	0.00139106
0.122584	0.00190652		0.245758	0.00140615
0.122665	0.00189627		0.245921	0.00140636
0.122745	0.00188977		0.246083	0.00140623
0.122826	0.00187153		0.246245	0.00141274
0.122907	0.00187462		0.246407	0.0014244
0.122988	0.00187765		0.246569	0.00143167
0.123069	0.00187661		0.246731	0.00144196
0.12315	0.00187127		0.246894	0.00145942
0.123231	0.00186469		0.247056	0.00146006
0.123312	0.00186298		0.247218	0.00145772
0.123393	0.00186157		0.24738	0.00145887
0.123474	0.00186652		0.247542	0.00144871
0.123554	0.00186884		0.247704	0.0014363
0.123635	0.00186781		0.247866	0.00143173
0.123716	0.00186978		0.248029	0.00143316
0.123797	0.00186324		0.248191	0.00142639
0.123878	0.00186312		0.248353	0.00141984
0.123959	0.00186937		0.248515	0.00141923
0.12404	0.00187878		0.248677	0.00141606
0.124121	0.0018873		0.248839	0.00140923
0.124202	0.00188683		0.249001	0.00141434
0.124282	0.00188534		0.249164	0.00140865
0.124363	0.00189273		0.249326	0.00141093
0.124444	0.00189125		0.249488	0.00141688
0.124525	0.00189196		0.24965	0.00139929
0.124606	0.00189022		0.249812	0.00140451
0.124687	0.00188714		0.249974	0.00140142
0.124768	0.00187436		0.250136	0.00140062
0.124849	0.00186134		0.250299	0.00139457
0.12493	0.00185989		0.250461	0.00138987
0.12501	0.00185405		0.250623	0.00138911
0.125091	0.0018415		0.250785	0.0013815
0.125172	0.00183501		0.250947	0.00137297
0.125253	0.00182557		0.251109	0.00138802
0.125334	0.00182581		0.251271	0.00137628
0.125415	0.00182528		0.251434	0.00137745
0.125496	0.00183446		0.251596	0.00138635
0.125577	0.00182029		0.251758	0.00139401
0.125658	0.00181972		0.25192	0.00139141
0.125738	0.00182573		0.252082	0.00139571
0.125819	0.00182523		0.252244	0.0014021
0.1259	0.00183095		0.252407	0.00140624
0.125981	0.00183126		0.252569	0.00140784
0.126062	0.00182748		0.252731	0.00140945
0.126143	0.00181227		0.252893	0.00141826
0.126224	0.00181192		0.253055	0.0014267
0.126305	0.00181192		0.253217	0.00142643
0.126386	0.00179033		0.253379	0.00142206
0.126466	0.00177261		0.253542	0.00143347
0.126547	0.00178069		0.253704	0.00144036
0.126628	0.00177503		0.253866	0.00144019
0.126709	0.00178234		0.254028	0.00143832
0.12679	0.00179915		0.25419	0.00143662
0.126871	0.00181169		0.254352	0.00143521
0.126952	0.00181001		0.254515	0.00143218
0.127033	0.00180354		0.254677	0.0014254
0.127114	0.00179279		0.254839	0.00142071
0.127194	0.0017826		0.255001	0.00142261
0.127275	0.00177184		0.255163	0.00143176
0.127356	0.00177025		0.255325	0.00144052
0.127437	0.00178466		0.255487	0.00144012
0.127518	0.00178115		0.25565	0.00143318
0.127599	0.00178968		0.255812	0.00143845
0.12768	0.00179716		0.255974	0.00142798
0.127761	0.00179912		0.256136	0.00143185
0.127842	0.00180627		0.256298	0.00144145
0.127923	0.00180026		0.25646	0.00143822
0.128003	0.00179584		0.256622	0.00144995
0.128084	0.00178217		0.256785	0.00144739
0.128165	0.00176709		0.256947	0.00144042
0.128246	0.00176867		0.257109	0.00144072
0.128327	0.00176532		0.257271	0.00144492
0.128408	0.00175509		0.257433	0.00143486
0.128489	0.00174609		0.257595	0.00143501
0.12857	0.00174455		0.257757	0.00143792
0.128651	0.00173582		0.25792	0.00144798
0.128731	0.00172311		0.258082	0.00144925
0.128812	0.00172257		0.258244	0.00145262
0.128893	0.00173198		0.258406	0.00146203
0.128974	0.0017267		0.258568	0.00146429
0.129055	0.00171706		0.25873	0.00148032
0.129136	0.00172055		0.258892	0.00148282
0.129217	0.00172115		0.259055	0.0014802
0.129298	0.00173334		0.259217	0.00147056
0.129379	0.00171964		0.259379	0.00146349
0.129459	0.00172492		0.259541	0.00146577
0.12954	0.0017354		0.259703	0.00147052
0.129621	0.00174101		0.259865	0.00147082
0.129702	0.00175005		0.260028	0.00147691
0.129783	0.00175517		0.26019	0.00147786
0.129864	0.00174983		0.260352	0.00147781
0.129945	0.00174806		0.260514	0.00147969
0.130026	0.00173842		0.260676	0.0014801
0.130107	0.00174662		0.260838	0.00147967
0.130187	0.00174393		0.261	0.00148009
0.130268	0.00174194		0.261163	0.00148988
0.130349	0.0017382		0.261325	0.00149821
0.13043	0.00173874		0.261487	0.00149994
0.130511	0.0017477		0.261649	0.00150535
0.130592	0.00173745		0.261811	0.00150311
0.130673	0.00173431		0.261973	0.00151236
0.130754	0.00172486		0.262135	0.00152179
0.130835	0.00171736		0.262298	0.00152016
0.130915	0.00171918		0.26246	0.00152046
0.130996	0.00171996		0.262622	0.00151395
0.131077	0.00171591		0.262784	0.00152136
0.131158	0.00173025		0.262946	0.00151871
0.131239	0.00174242		0.263108	0.00153009
0.13132	0.00174705		0.263271	0.0015427
0.131401	0.00173845		0.263433	0.00155156
0.131482	0.0017344		0.263595	0.00154759
0.131563	0.00173531		0.263757	0.00154586
0.131644	0.00172266		0.263919	0.00154756
0.131724	0.00170846		0.264081	0.00154825
0.131805	0.00171187		0.264243	0.00154691
0.131886	0.00171432		0.264406	0.00153915
0.131967	0.00172252		0.264568	0.00154057
0.132048	0.00173092		0.26473	0.00154123
0.132129	0.00174419		0.264892	0.00154723
0.13221	0.00175048		0.265054	0.00154701
0.132291	0.00173977		0.265216	0.0015417
0.132372	0.00173864		0.265378	0.00155042
0.132452	0.00173674		0.265541	0.00154094
0.132533	0.00173186		0.265703	0.00153813
0.132614	0.00172866		0.265865	0.00153897
0.132695	0.00173202		0.266027	0.0015364
0.132776	0.00172543		0.266189	0.00153071
0.132857	0.00172331		0.266351	0.00153043
0.132938	0.00171754		0.266514	0.00153459
0.133019	0.00171738		0.266676	0.00153324
0.1331	0.0017211		0.266838	0.00152786
0.13318	0.00171281		0.267	0.00152778
0.133261	0.00170731		0.267162	0.00152375
0.133342	0.00169729		0.267324	0.00151946
0.133423	0.00169699		0.267486	0.00152484
0.133504	0.00169473		0.267649	0.00153595
0.133585	0.00168535		0.267811	0.00154056
0.133666	0.00167238		0.267973	0.00153899
0.133747	0.00165956		0.268135	0.0015388
0.133828	0.00165221		0.268297	0.00154861
0.133908	0.00164548		0.268459	0.00154898
0.133989	0.00164537		0.268621	0.00154505
0.13407	0.00164052		0.268784	0.00154535
0.134151	0.00163336		0.268946	0.00154566
0.134232	0.00164173		0.269108	0.00154584
0.134313	0.00163789		0.26927	0.00154104
0.134394	0.00163485		0.269432	0.00155537
0.134475	0.00164268		0.269594	0.00155976
0.134556	0.00163543		0.269756	0.00155949
0.134637	0.00162972		0.269919	0.00155252
0.134717	0.00163585		0.270081	0.00155401
0.134798	0.00163992		0.270243	0.00156054
0.134879	0.00163385		0.270405	0.00155817
0.13496	0.00162392		0.270567	0.00156284
0.135041	0.00161364		0.270729	0.00157167
0.135122	0.00162018		0.270891	0.00157199
0.135203	0.00161017		0.271054	0.0015764
0.135284	0.00160385		0.271216	0.0015754
0.135365	0.00159756		0.271378	0.0015783
0.135445	0.00159399		0.27154	0.00157185
0.135526	0.00159757		0.271702	0.00157468
0.135607	0.0015948		0.271864	0.00156998
0.135688	0.00159056		0.272027	0.00157534
0.135769	0.00159235		0.272189	0.00157364
0.13585	0.00158971		0.272351	0.00158291
0.135931	0.00158		0.272513	0.0015891
0.136012	0.00157091		0.272675	0.00159174
0.136093	0.00156632		0.272837	0.00159446
0.136173	0.00155954		0.273	0.00159235
0.136254	0.00155784		0.273162	0.00160182
0.136335	0.00156006		0.273324	0.00160458
0.136416	0.00155528		0.273486	0.00160162
0.136497	0.00154939		0.273648	0.00160206
0.136578	0.00156163		0.27381	0.0016002
0.136659	0.00156646		0.273972	0.00159879
0.13674	0.00155986		0.274135	0.00159996
0.136821	0.00156521		0.274297	0.00159892
0.136901	0.00156656		0.274459	0.00160378
0.136982	0.00157034		0.274621	0.00159974
0.137063	0.00156886		0.274783	0.0016033
0.137144	0.00155558		0.274945	0.0016058
0.137225	0.00155659		0.275107	0.00160442
0.137306	0.00155213		0.27527	0.00160228
0.137387	0.00155467		0.275432	0.00160141
0.137468	0.0015509		0.275594	0.00160058
0.137549	0.00154628		0.275756	0.0015912
0.137629	0.00154362		0.275918	0.0015846
0.13771	0.00153953		0.27608	0.00158549
0.137791	0.00153313		0.276242	0.00158079
0.137872	0.0015291		0.276405	0.00157346
0.137953	0.00153248		0.276567	0.00157225
0.138034	0.00152981		0.276729	0.00157283
0.138115	0.00152532		0.276891	0.00157244
0.138196	0.00152949		0.277053	0.00156583
0.138277	0.00152623		0.277215	0.00156601
0.138358	0.00152685		0.277377	0.00156508
0.138438	0.00153873		0.27754	0.00156527
0.138519	0.00154241		0.277702	0.0015691
0.1386	0.00154259		0.277864	0.0015836
0.138681	0.0015359		0.278026	0.00157928
0.138762	0.00153539		0.278188	0.00158242
0.138843	0.0015252		0.27835	0.00157314
0.138924	0.00152508		0.278513	0.00157093
0.139005	0.00153057		0.278675	0.0015717
0.139085	0.00153515		0.278837	0.00158456
0.139166	0.00153084		0.278999	0.00157981
0.139247	0.00151405		0.279161	0.00159118
0.139328	0.00151354		0.279323	0.00158773
0.139409	0.00150547		0.279485	0.00159464
0.13949	0.001497		0.279648	0.00159632
0.139571	0.00149756		0.27981	0.00161186
0.139652	0.00148196		0.279972	0.0016178
0.139733	0.00147487		0.280134	0.0016148
0.139814	0.00148083		0.280296	0.00162378
0.139894	0.00147325		0.280458	0.00163328
0.139975	0.00147715		0.280621	0.00163578
0.140056	0.00147155		0.280783	0.00162968
0.140137	0.00147306		0.280945	0.00163444
0.140218	0.00146743		0.281107	0.00163281
0.140299	0.00146636		0.281269	0.00162976
0.14038	0.00146106		0.281431	0.00162827
0.140461	0.00146656		0.281593	0.00162248
0.140542	0.00147629		0.281756	0.00161248
0.140622	0.00147501		0.281918	0.00161317
0.140703	0.00146441		0.28208	0.00161926
0.140784	0.00146984		0.282242	0.00161722
0.140865	0.00147271		0.282404	0.0016186
0.140946	0.00147267		0.282566	0.00161561
0.141027	0.00147153		0.282728	0.00160706
0.141108	0.00146391		0.282891	0.00160273
0.141189	0.00146768		0.283053	0.00159567
0.14127	0.00147929		0.283215	0.00159103
0.14135	0.00148132		0.283377	0.00158834
0.141431	0.00147954		0.283539	0.00158075
0.141512	0.00147561		0.283701	0.00158177
0.141593	0.00147567		0.283864	0.00158389
0.141674	0.00147907		0.284026	0.00158917
0.141755	0.00148991		0.284188	0.00158947
0.141836	0.00150502		0.28435	0.00159021
0.141917	0.00150755		0.284512	0.00159445
0.141998	0.00149561		0.284674	0.00159775
0.142079	0.00149579		0.284836	0.00160515
0.142159	0.00150011		0.284999	0.00161087
0.14224	0.00149439		0.285161	0.00161052
0.142321	0.00149682		0.285323	0.00161645
0.142402	0.00148791		0.285485	0.00162269
0.142483	0.00148199		0.285647	0.00163615
0.142564	0.00148037		0.285809	0.0016357
0.142645	0.00147758		0.285971	0.00163489
0.142726	0.00147107		0.286134	0.00162736
0.142806	0.00146679		0.286296	0.00163643
0.142887	0.00147622		0.286458	0.00164014
0.142968	0.00147897		0.28662	0.00166063
0.143049	0.00148199		0.286782	0.0016616
0.14313	0.00148888		0.286944	0.00167409
0.143211	0.00149658		0.287106	0.00168168
0.143292	0.00150631		0.287269	0.00167945
0.143373	0.00150674		0.287431	0.00167919
0.143454	0.00151251		0.287593	0.00168271
0.143535	0.00152004		0.287755	0.0016781
0.143615	0.00152221		0.287917	0.00167768
0.143696	0.00152816		0.288079	0.00167512
0.143777	0.00151975		0.288241	0.00166976
0.143858	0.00150513		0.288404	0.00165745
0.143939	0.00149655		0.288566	0.00165605
0.14402	0.00149202		0.288728	0.00165899
0.144101	0.0014817		0.28889	0.00165171
0.144182	0.00147097		0.289052	0.00164824
0.144263	0.00146288		0.289214	0.00164815
0.144344	0.00145901		0.289377	0.00164246
0.144424	0.00145321		0.289539	0.00163716
0.144505	0.00144153		0.289701	0.00163618
0.144586	0.00143779		0.289863	0.00164103
0.144667	0.00143508		0.290025	0.00163767
0.144748	0.00143759		0.290187	0.00163993
0.144829	0.00144617		0.29035	0.00164409
0.14491	0.00144909		0.290512	0.00163933
0.144991	0.00145151		0.290674	0.00162939
0.145071	0.00144114		0.290836	0.00162316
0.145152	0.0014429		0.290998	0.00162142
0.145233	0.00144661		0.29116	0.00162275
0.145314	0.00143453		0.291322	0.00162538
0.145395	0.00143057		0.291485	0.00162974
0.145476	0.00142935		0.291647	0.00163324
0.145557	0.00142573		0.291809	0.00163904
0.145638	0.00142954		0.291971	0.00164404
0.145719	0.00142874		0.292133	0.00164742
0.1458	0.00142505		0.292295	0.00165028
0.14588	0.00142673		0.292457	0.00165672
0.145961	0.00142075		0.29262	0.00165035
0.146042	0.00142432		0.292782	0.00166419
0.146123	0.00141824		0.292944	0.00166506
0.146204	0.00141505		0.293106	0.001673
0.146285	0.00142515		0.293268	0.00167715
0.146366	0.00141882		0.29343	0.00168699
0.146447	0.00141495		0.293592	0.00168269
0.146528	0.00142		0.293755	0.00168214
0.146608	0.00142436		0.293917	0.00168627
0.146689	0.00143492		0.294079	0.0016883
0.14677	0.00143944		0.294241	0.00169334
0.146851	0.00145499		0.294403	0.00169294
0.146932	0.00145861		0.294565	0.00169908
0.147013	0.00145439		0.294727	0.00170469
0.147094	0.00145932		0.29489	0.0017052
0.147175	0.00144272		0.295052	0.00171285
0.147256	0.00143892		0.295214	0.00171954
0.147336	0.00142758		0.295376	0.0017238
0.147417	0.00144179		0.295538	0.00172506
0.147498	0.00144904		0.2957	0.0017226
0.147579	0.0014558		0.295863	0.0017129
0.14766	0.00145184		0.296025	0.001709
0.147741	0.00145044		0.296187	0.00171384
0.147822	0.00146212		0.296349	0.00171845
0.147903	0.00147854		0.296511	0.00172553
0.147984	0.00148875		0.296673	0.00173132
0.148065	0.0014828		0.296835	0.00172358
0.148145	0.00148731		0.296998	0.00172562
0.148226	0.00148989		0.29716	0.00172221
0.148307	0.00149313		0.297322	0.00172553
0.148388	0.00149285		0.297484	0.0017419
0.148469	0.00149462		0.297646	0.00175001
0.14855	0.00149924		0.297808	0.00174578
0.148631	0.0014993		0.297971	0.00174543
0.148712	0.00149407		0.298133	0.00173564
0.148792	0.00148799		0.298295	0.00172337
0.148873	0.00146852		0.298457	0.00171596
0.148954	0.00145686		0.298619	0.0017116
0.149035	0.00145242		0.298781	0.00171853
0.149116	0.00146105		0.298943	0.00171905
0.149197	0.00147071		0.299106	0.00172713
0.149278	0.0014701		0.299268	0.00172807
0.149359	0.00147306		0.29943	0.00173267
0.14944	0.00147091		0.299592	0.00172652
0.149521	0.00146646		0.299754	0.00172889
0.149601	0.00146028		0.299916	0.00172898
0.149682	0.00145859		0.300078	0.00173171
0.149763	0.00145754		0.300241	0.00173451
0.149844	0.00145516		0.300403	0.00172751
0.149925	0.00144478		0.300565	0.00172189
0.150006	0.00143712		0.300727	0.00172433
0.150087	0.00143633		0.300889	0.00173658
0.150168	0.00144092		0.301051	0.00173578
0.150249	0.00143324		0.301213	0.00173322
0.150329	0.00143522		0.301376	0.00172058
0.15041	0.00143348		0.301538	0.00171662
0.150491	0.00143557		0.3017	0.00172148
0.150572	0.00141633		0.301862	0.00172935
0.150653	0.00141213		0.302024	0.00174058
0.150734	0.00139878		0.302186	0.00175462
0.150815	0.00139425		0.302348	0.00176479
0.150896	0.00138586		0.302511	0.00177223
0.150976	0.00137553		0.302673	0.0017724
0.151057	0.00136524		0.302835	0.00176429
0.151138	0.00135035		0.302997	0.00176415
0.151219	0.00134297		0.303159	0.00175343
0.1513	0.00134318		0.303321	0.00176272
0.151381	0.00134204		0.303484	0.001761
0.151462	0.00133121		0.303646	0.00176875
0.151543	0.00131845		0.303808	0.00175896
0.151624	0.00130964		0.30397	0.00175677
0.151705	0.00129541		0.304132	0.00175781
0.151785	0.00128729		0.304294	0.00176721
0.151866	0.00127085		0.304456	0.00178024
0.151947	0.00125529		0.304619	0.00178738
0.152028	0.0012521		0.304781	0.00178506
0.152109	0.00125363		0.304943	0.00178138
0.15219	0.00125442		0.305105	0.00178651
0.152271	0.00124179		0.305267	0.00178972
0.152352	0.00125146		0.305429	0.00178892
0.152433	0.001261		0.305591	0.00178712
0.152513	0.00126977		0.305754	0.00178493
0.152594	0.00126777		0.305916	0.00178173
0.152675	0.00127141		0.306078	0.00177931
0.152756	0.00126734		0.30624	0.00177901
0.152837	0.00126702		0.306402	0.00178074
0.152918	0.00126887		0.306564	0.00177871
0.152999	0.00127431		0.306726	0.00178899
0.15308	0.00127669		0.306889	0.00178726
0.153161	0.00127578		0.307051	0.00179588
0.153241	0.00126391		0.307213	0.00179236
0.153322	0.00125007		0.307375	0.00178841
0.153403	0.00124489		0.307537	0.00178137
0.153484	0.00124211		0.307699	0.00180244
0.153565	0.00124353		0.307862	0.00180767
0.153646	0.00125104		0.308024	0.00181228
0.153727	0.00125732		0.308186	0.00181517
0.153808	0.00125498		0.308348	0.00180862
0.153889	0.00125365		0.30851	0.00180506
0.15397	0.00125997		0.308672	0.00180898
0.15405	0.00127061		0.308834	0.00181618
0.154131	0.00127807		0.308997	0.00181593
0.154212	0.001286		0.309159	0.00182235
0.154293	0.00129139		0.309321	0.00182369
0.154374	0.0012899		0.309483	0.00182187
0.154455	0.00128462		0.309645	0.00183119
0.154536	0.00128944		0.309807	0.00183751
0.154617	0.00129466		0.309969	0.00184413
0.154697	0.00128939		0.310132	0.00184014
0.154778	0.00128745		0.310294	0.0018358
0.154859	0.00129167		0.310456	0.00183881
0.15494	0.00129384		0.310618	0.00184699
0.155021	0.0012949		0.31078	0.00184316
0.155102	0.00129425		0.310942	0.00184159
0.155183	0.00130746		0.311105	0.00183814
0.155264	0.00131474		0.311267	0.00183867
0.155345	0.00131336		0.311429	0.0018528
0.155426	0.00131533		0.311591	0.00185693
0.155506	0.00131454		0.311753	0.00185587
0.155587	0.0013102		0.311915	0.00185764
0.155668	0.00130988		0.312077	0.00185633
0.155749	0.00131325		0.31224	0.00184972
0.15583	0.00132299		0.312402	0.0018401
0.155911	0.00132981		0.312564	0.00182643
0.155992	0.00132988		0.312726	0.00182066
0.156073	0.00132576		0.312888	0.00182025
0.156154	0.00131854		0.31305	0.00181385
0.156235	0.00131847		0.313212	0.00181144
0.156315	0.00131148		0.313375	0.00181617
0.156396	0.00129985		0.313537	0.00181584
0.156477	0.00128422		0.313699	0.00182264
0.156558	0.00127995		0.313861	0.00181859
0.156639	0.00128152		0.314023	0.00182196
0.15672	0.00128053		0.314185	0.00183061
0.156801	0.00127823		0.314347	0.00183351
0.156882	0.00128085		0.31451	0.00183697
0.156962	0.00128114		0.314672	0.00183681
0.157043	0.00127856		0.314834	0.00183631
0.157124	0.00127254		0.314996	0.00183709
0.157205	0.00126679		0.315158	0.00184618
0.157286	0.00127038		0.31532	0.00183686
0.157367	0.00128208		0.315482	0.00183207
0.157448	0.00127842		0.315645	0.00183562
0.157529	0.00127918		0.315807	0.00184183
0.15761	0.00127675		0.315969	0.00183565
0.157691	0.00127465		0.316131	0.00183577
0.157771	0.00126371		0.316293	0.00183699
0.157852	0.00126856		0.316456	0.00185641
0.157933	0.00126689		0.316618	0.00186324
0.158014	0.00125695		0.31678	0.00185222
0.158095	0.00124753		0.316942	0.00185149
0.158176	0.00124454		0.317104	0.00185411
0.158257	0.001233		0.317266	0.00186261
0.158338	0.00122584		0.317428	0.00186567
0.158418	0.0012294		0.317591	0.00187402
0.158499	0.00123879		0.317753	0.00186941
0.15858	0.00124264		0.317915	0.0018676
0.158661	0.00123225		0.318077	0.0018669
0.158742	0.00123425		0.318239	0.00186585
0.158823	0.00123296		0.318401	0.00186504
0.158904	0.00122697		0.318563	0.00186342
0.158985	0.00121676		0.318726	0.00187074
0.159066	0.00122227		0.318888	0.00187688
0.159147	0.00122424		0.31905	0.0018706
0.159227	0.0012202		0.319212	0.00187382
0.159308	0.0012087		0.319374	0.00187966
0.159389	0.00121667		0.319536	0.00187523
0.15947	0.00121131		0.319698	0.00187646
0.159551	0.00120448		0.319861	0.00187537
0.159632	0.00121316		0.320023	0.00187183
0.159713	0.00120944		0.320185	0.00187297
0.159794	0.00122044		0.320347	0.00186602
0.159875	0.00121705		0.320509	0.00186241
0.159956	0.00121442		0.320671	0.00187113
0.160036	0.00120923		0.320833	0.00187838
0.160117	0.00120393		0.320996	0.00188774
0.160198	0.00121239		0.321158	0.00189055
0.160279	0.0012261		0.32132	0.00189178
0.16036	0.00123504		0.321482	0.00188929
0.160441	0.00124258		0.321644	0.00188753
0.160522	0.00124899		0.321806	0.00189577
0.160603	0.001258		0.321969	0.00190018
0.160683	0.00125052		0.322131	0.00189854
0.160764	0.00123897		0.322293	0.00189684
0.160845	0.0012436		0.322455	0.00189402
0.160926	0.00125098		0.322617	0.00188926
0.161007	0.00126152		0.322779	0.00188272
0.161088	0.00126931		0.322941	0.00188972
0.161169	0.00126596		0.323104	0.00189162
0.16125	0.00126019		0.323266	0.00187688
0.161331	0.00126368		0.323428	0.00187477
0.161412	0.0012627		0.32359	0.00186306
0.161492	0.0012677		0.323752	0.00185495
0.161573	0.00127321		0.323914	0.00186701
0.161654	0.00128285		0.324076	0.00187768
[truncated: 51,127 more rows]

## Sheet: SEC calibration 
				Vo	8.34
MW (kDa)	Run 1 Ve (mL)	Run2 Ve (mL)		Run 1 Ve/Vo	Run2 (Ve/Vo)	Average (Ve/Vo)	S.D		Calculated MW	error
669	9.08	9.09		1.08873	1.08993	1.08933	0.00084785		657.423	11.5771
443	10.23	10.24		1.22662	1.22782	1.22722	0.00084785		398.093	44.9073
200	11.65	11.66		1.39688	1.39808	1.39748	0.00084785		214.276	-14.2761
66	13.98	13.99		1.67626	1.67746	1.67686	0.00084785		77.5477	-11.5477
29	16.51	16.52		1.97962	1.98082	1.98022	0.00084785		25.7203	3.27973
